# Supplementary material for: Emergent helical edge states in a hybridized three-dimensional topological insulator
Source: Nat Commun. 2022 Oct 27;13:6386. doi: 10.1038/s41467-022-33643-9 (PMC9613897; doi:10.1038/s41467-022-33643-9)
Supplement: Supplementary file 3 — Source Data [file 41467_2022_33643_MOESM3_ESM.xlsx]

## Sheet: Fig. 2a
Vbg (V)	2K	7K	14.5K	29.5K	59.5K	99.5K	149.5K			Inset	1/T (1/K)	Gxx (mS)
-3.22	7.11333	6.42197	6.03202	6.66235	13.5035	21.4012	16.7305				0.00521	84.0336
-3.2	6.8814	6.45438	5.94459	6.64511	13.5602	21.3249	16.7307				0.00535	80.6452
-3.18	6.87384	6.51364	5.97321	6.73367	13.8379	21.5531	16.7371				0.00549	78.125
-3.16	6.95551	6.53272	6.06949	6.84425	14.1145	21.8392	16.7814				0.00565	75.7576
-3.14	7.08903	6.61914	6.19893	6.95453	14.4363	22.1254	16.7876				0.00581	72.9927
-3.12	7.23009	6.76773	6.3163	7.08248	14.7582	22.4421	16.8324				0.00599	70.922
-3.1	7.37268	6.94825	6.40754	7.21129	15.098	22.7303	16.8324				0.00617	68.9655
-3.08	7.52136	7.07313	6.49139	7.34334	15.456	23.0245	16.8324				0.00637	66.6667
-3.06	7.6803	7.16623	6.53272	7.46595	15.8617	23.3004	16.8324				0.00658	63.6943
-3.04	7.80826	7.24499	6.5804	7.62263	16.2094	23.5933	16.8324				0.0068	60.9756
-3.02	7.90087	7.24797	6.62808	7.76296	16.5974	23.8674	16.8324				0.00704	58.1395
-3	7.87104	7.23307	6.65034	7.8862	16.9755	24.1537	16.8324				0.0073	55.2486
-2.98	7.79475	7.18666	6.70259	8.01091	17.357	24.4282	16.8324				0.00758	52.356
-2.96	7.73503	7.1526	6.72906	8.12829	17.807	24.6857	16.8324				0.00787	49.505
-2.94	7.81422	7.15821	6.82411	8.25251	18.2357	24.9483	16.8324				0.0082	46.729
-2.92	7.8917	7.2223	6.93207	8.35937	18.7057	25.1963	16.8324				0.00855	44.0529
-2.9	7.96005	7.29566	7.03181	8.46232	19.1774	25.4599	16.81				0.00893	41.6667
-2.88	7.96323	7.37195	7.09598	8.58312	19.6824	25.6808	16.7848				0.00935	38.9105
-2.86	7.97685	7.41827	7.13988	8.71254	20.2021	25.9218	16.7403				0.0098	36.3636
-2.84	8.04369	7.46732	7.1526	8.82153	20.7393	26.1499	16.6967				0.01031	33.8983
-2.82	8.15396	7.51364	7.1526	8.94415	21.3249	26.3761	16.6894				0.01087	31.4465
-2.8	8.29361	7.63242	7.16282	9.06313	21.8997	26.6013	16.6857				0.01149	29.0698
-2.78	8.37836	7.72481	7.23844	9.1732	22.5579	26.8351	16.6417				0.0122	26.738
-2.76	8.28748	7.77249	7.29884	9.32562	23.1574	27.0559	16.594				0.01299	24.4499
-2.74	8.21655	7.78612	7.37635	9.44778	23.8522	27.2606	16.5667				0.01389	22.3714
-2.72	8.34152	7.82336	7.46255	9.56744	24.5922	27.4278	16.5047				0.01493	20.4082
-2.7	8.59995	7.90713	7.60401	9.71481	25.2689	27.5981	16.4987				0.01613	18.4162
-2.68	8.87876	8.00793	7.7566	9.87375	26.0534	27.7453	16.4542				0.01754	16.6945
-2.66	9.03611	8.09436	7.89647	10.0443	26.8608	27.9156	16.3794				0.01923	15.3846
-2.64	9.05677	8.19271	7.99729	10.201	27.7585	28.0477	16.3522				0.02128	14.4092
-2.62	9.01227	8.3667	8.0884	10.3653	28.6613	28.1506	16.2822				0.02381	13.6986
-2.6	9.06631	8.50265	8.16418	10.5381	29.6411	28.2664	16.2423				0.02703	13.3333
-2.58	9.26022	8.61491	8.24933	10.7796	30.5909	28.3593	16.1683				0.03125	12.6582
-2.56	9.53381	8.7115	8.3288	11.0388	31.6475	28.4454	16.1013				0.03704	11.3636
-2.54	9.64488	8.79292	8.39238	11.2832	32.7393	28.5094	16.0282				0.04545	10
-2.52	9.75434	8.8362	8.42099	11.5599	33.918	28.5627	15.9707				0.05882	8.47458
-2.5	9.91826	8.93053	8.48041	11.8224	35.0859	28.5627	15.9106				0.06897	7.63359
-2.48	10.0136	8.97095	8.57358	12.1149	36.2684	28.5627	15.8343				0.08333	6.21118
-2.46	10.0192	9.01227	8.70709	12.4285	37.6363	28.5627	15.7452				0.10526	4.90196
-2.44	10.1948	9.0377	8.82471	12.8079	38.8497	28.5359	15.646				0.12121	4.40529
-2.42	10.6216	9.16426	8.94671	13.2562	40.2691	28.4857	15.5704				0.14286	3.73134
-2.4	11.124	9.38352	9.03794	13.7553	41.6178	28.4167	15.4824				0.17391	3.07692
-2.38	11.5038	9.64169	9.12254	14.3592	43.045	28.3039	15.3746				0.22222	2.53807
-2.36	11.76	9.98297	9.23797	14.9489	44.4584	28.1881	15.297				0.30769	2.07039
-2.34	11.955	10.235	9.34946	15.6165	45.8753	28.0605	15.2231				0.5	1.76678
-2.32	12.1403	10.4224	9.47639	16.325	47.2139	27.9355	15.1328
-2.3	12.2923	10.5413	9.6858	17.0599	48.6308	27.7633	15.0205
-2.28	12.4901	10.6115	9.89782	17.8847	50.0492	27.576	14.906
-2.26	12.8134	10.7664	10.1396	18.8315	51.3044	27.342	14.8074
-2.24	13.04	10.9264	10.3542	19.8461	52.6015	27.1068	14.6927
-2.22	13.2212	11.0849	10.5722	21.0013	53.7093	26.8529	14.5818
-2.2	13.3413	11.2681	10.8379	22.1832	54.7583	26.5988	14.4789
-2.18	13.5661	11.59	11.1751	23.4752	55.625	26.2886	14.3618
-2.16	14.0827	12.0824	11.5663	24.8847	56.3536	25.961	14.2538
-2.14	15.0545	12.6967	11.9613	26.5634	56.9067	25.6574	14.1431
-2.12	16.0123	13.372	12.3947	28.4823	57.2804	25.3237	14.0123
-2.1	16.8665	14.1281	12.862	30.6205	57.3639	25.0024	13.8951
-2.08	17.3629	14.7407	13.4673	33.1761	57.2558	24.6747	13.7807
-2.06	17.7639	15.3508	14.1145	35.8515	56.9484	24.3076	13.6615
-2.04	18.5967	15.8209	14.8737	39.0293	56.353	23.8933	13.5423
-2.02	19.914	16.4203	15.6118	42.4323	55.5556	23.4764	13.4128
-2	21.302	17.156	16.3556	46.4038	54.4969	23.0822	13.2741
-1.98	22.3263	17.8917	17.0947	50.1977	53.3426	22.6567	13.1278
-1.96	23.0186	18.5282	18.0575	54.6289	51.9206	22.2446	13.0088
-1.94	23.8965	19.5284	19.2971	59.001	50.3993	21.7916	12.8679
-1.92	25.7047	21.0167	20.7139	63.6472	48.6817	21.3654	12.7539
-1.9	27.9174	22.7793	22.2721	67.867	47.0386	20.9333	12.592
-1.88	31.2364	24.8298	23.6544	72.1715	45.2154	20.4768	12.4664
-1.86	35.5365	26.5282	25.4088	75.738	43.3415	20.0845	12.3465
-1.84	39.5681	28.1923	27.5614	79.159	41.4373	19.6641	12.2131
-1.82	45.0443	29.7268	30.316	81.6915	39.5491	19.2611	12.0742
-1.8	51.8516	31.9336	33.9605	83.3405	37.788	18.8132	11.927
-1.78	60.746	35.3847	38.446	83.6764	35.8788	18.3393	11.7816
-1.76	74.3303	41.2841	44.2643	82.6124	34.2021	17.8656	11.6317
-1.74	95.3998	50.947	50.4914	80.2487	32.4047	17.446	11.5157
-1.72	126.219	63.0923	57.9691	77.4038	30.7187	17.0168	11.3869
-1.7	162.635	79.203	67.0019	73.1438	29.0191	16.6195	11.2461
-1.68	200.887	97.056	77.3365	68.4176	27.4183	16.1955	11.1008
-1.66	241.979	118.392	89.002	63.3573	25.9708	15.7802	10.9563
-1.64	288.828	140.954	99.7136	58.2158	24.446	15.3579	10.8084
-1.62	345.208	165.814	111.094	53.2059	23.1744	14.9442	10.6846
-1.6	402.605	189.833	120.396	47.6328	21.8529	14.5232	10.5449
-1.58	462.179	216.431	127.272	42.6739	20.5995	14.1304	10.4203
-1.56	518.45	238.169	131.727	37.9528	19.367	13.7569	10.285
-1.54	555.147	254.509	132.93	33.8938	18.2852	13.402	10.1344
-1.52	566.867	263.846	130.904	29.9749	17.2506	13.0434	10.0104
-1.5	566.393	269.173	125.967	26.8768	16.3524	12.6839	9.84673
-1.48	553.268	268.664	118.096	23.8692	15.4655	12.3502	9.7305
-1.46	523.268	260.38	107.844	21.3863	14.6306	11.9877	9.6015
-1.44	484.396	246.449	97.0222	19.0123	13.8247	11.6587	9.46825
-1.42	430.342	224.469	85.6284	17.1799	13.1163	11.3456	9.34972
-1.4	372.612	197.987	74.7811	15.4258	12.4519	11.0563	9.2179
-1.38	313.314	168.181	65.0006	14.0042	11.7816	10.7561	9.0893
-1.36	251.071	139.505	57.6341	12.6567	11.2236	10.4734	8.95898
-1.34	198.597	115.573	50.2147	11.5268	10.6369	10.1703	8.81786
-1.32	160.187	93.9851	43.7112	10.5961	10.1431	9.90143	8.68166
-1.3	130.971	78.2716	38.2095	9.70709	9.65941	9.62482	8.55768
-1.28	106.86	65.0593	33.1531	9.00273	9.22088	9.3699	8.43273
-1.26	88.7875	55.1927	28.9601	8.32085	8.8252	9.12807	8.3288
-1.24	74.4378	46.6716	25.0001	7.73673	8.42417	8.89008	8.19143
-1.22	61.7644	40.0217	21.941	7.23697	8.07449	8.64763	8.07767
-1.2	51.1713	33.3515	19.1054	6.77113	7.74706	8.4036	7.9669
-1.18	42.2582	28.0318	16.778	6.36582	7.4359	8.18972	7.8342
-1.16	34.7735	23.8039	14.7216	5.99455	7.12693	7.9779	7.71747
-1.14	29.0046	20.0928	13.0782	5.67719	6.85379	7.7566	7.60262
-1.12	24.1656	17.2102	11.5804	5.38462	6.60901	7.56268	7.48639
-1.1	20.2627	14.9966	10.4496	5.14092	6.34879	7.36718	7.37399
-1.08	17.2786	13.0031	9.4278	4.91443	6.13852	7.18837	7.26884
-1.06	14.8655	11.53	8.58908	4.69389	5.91621	6.99855	7.13557
-1.04	12.916	10.241	7.85686	4.49912	5.70121	6.81584	7.0334
-1.02	11.2738	9.22544	7.23009	4.30859	5.53133	6.65533	6.93803
-1	10.0136	8.28968	6.71391	4.15532	5.34378	6.48503	6.84107
-0.98	8.94415	7.54043	6.22827	4.00913	5.19388	6.34198	6.73299
-0.96	7.99601	6.9244	5.8683	3.88783	5.01635	6.2026	6.63909
-0.94	7.23009	6.35561	5.49727	3.75001	4.88079	6.05025	6.53833
-0.92	6.5804	5.94142	5.17073	3.63988	4.72752	5.91647	6.43001
-0.9	6.04905	5.52793	4.88944	3.52862	4.59037	5.77571	6.34198
-0.88	5.62988	5.18563	4.6317	3.43692	4.47496	5.64578	6.25297
-0.86	5.23501	4.87739	4.41872	3.33153	4.35832	5.51771	6.15806
-0.84	4.90864	4.60627	4.21663	3.25614	4.25121	5.38488	6.05288
-0.82	4.62852	4.37671	4.03611	3.17993	4.14533	5.25886	5.96049
-0.8	4.38012	4.15872	3.87943	3.1068	4.03113	5.16008	5.87784
-0.78	4.15447	3.98843	3.71617	3.02317	3.9387	5.04087	5.797
-0.76	3.9714	3.83516	3.58364	2.9564	3.84878	4.94891	5.703
-0.74	3.802	3.67848	3.47795	2.88964	3.74319	4.85014	5.6267
-0.72	3.66145	3.55587	3.36723	2.84269	3.65578	4.73433	5.54836
-0.7	3.54565	3.44279	3.2604	2.77521	3.58652	4.63897	5.47093
-0.68	3.44597	3.31954	3.1744	2.73999	3.5184	4.55382	5.38094
-0.66	3.32085	3.23656	3.09265	2.68302	3.44597	4.46395	5.30694
-0.64	3.22762	3.15448	3.01363	2.62262	3.36723	4.37103	5.22139
-0.62	3.14119	3.07562	2.94278	2.60061	3.29338	4.29837	5.15547
-0.6	3.07264	2.97684	2.87466	2.54688	3.24252	4.22003	5.06344
-0.58	2.98365	2.91894	2.82606	2.52044	3.18212	4.1451	4.99191
-0.56	2.93415	2.85467	2.76567	2.46253	3.11649	4.05314	4.92734
-0.54	2.86103	2.7827	2.70396	2.43188	3.08243	3.9748	4.84673
-0.52	2.7911	2.74864	2.63156	2.414	3.01681	3.91349	4.76839
-0.5	2.75673	2.67711	2.60037	2.37319	2.9564	3.84878	4.70604
-0.48	2.69116	2.62262	2.54192	2.32529	2.92234	3.76406	4.64124
-0.46	2.6256	2.58856	2.51453	2.28883	2.86739	3.71202	4.596
-0.44	2.60354	2.52725	2.45913	2.27294	2.8356	3.63889	4.52998
-0.42	2.54127	2.49423	2.43188	2.22752	2.77521	3.58364	4.46762
-0.4	2.505	2.44082	2.3842	2.19346	2.75467	3.52862	4.39647
-0.38	2.44678	2.43188	2.3331	2.19346	2.69891	3.46626	4.34605
-0.36	2.43188	2.37739	2.28883	2.15259	2.63624	3.43027	4.28475
-0.34	2.39261	2.32529	2.28883	2.13942	2.61944	3.36356	4.2182
-0.32	2.32629	2.28883	2.24456	2.0981	2.57493	3.29974	4.17712
-0.3	2.28883	2.26976	2.19687	2.0981	2.53043	3.26977	4.11182
-0.28	2.27929	2.22029	2.19346	2.09512	2.52725	3.20846	4.05314
-0.26	2.23519	2.19346	2.16962	2.05041	2.4891	3.18802	4.00913
-0.24	2.19346	2.19346	2.1426	2.01295	2.44288	3.12331	3.95777
-0.22	2.19346	2.14876	2.0981	1.98365	2.43188	3.09946	3.91009
-0.2	2.16803	2.12377	2.0981	1.95504	2.40804	3.04444	3.8624
-0.18	2.13386	2.0981	2.06829	1.95504	2.35877	2.98501	3.80791
-0.16	2.0981	2.0981	2.03941	1.95504	2.31948	2.9564	3.7466
-0.14	2.0981	2.06508	2.00273	1.93716	2.28883	2.91553	3.71935
-0.12	2.07426	2.03551	1.9857	1.90736	2.28883	2.87125	3.66213
-0.1	2.0476	2.00273	1.95504	1.89246	2.25137	2.86103	3.62399
-0.08	2.00273	1.97548	1.95504	1.85968	2.22525	2.82016	3.59418
-0.06	1.99955	1.95504	1.95137	1.85968	2.19346	2.77248	3.52862
-0.04	1.95504	1.95504	1.90736	1.85968	2.19346	2.75931	3.51908
-0.02	1.95504	1.93461	1.90369	1.83924	2.1875	2.71431	3.46626
0	1.95504	1.90736	1.85968	1.81199	2.14578	2.66349	3.43325
0.02	1.93597	1.89714	1.85968	1.78998	2.113	2.62262	3.406
0.04	1.90736	1.85968	1.85968	1.76431	2.0981	2.62262	3.3481
0.06	1.87875	1.85968	1.83583	1.76431	2.0981	2.57493	3.29753
0.08	1.85968	1.85968	1.81199	1.76431	2.07267	2.55407	3.2902
0.1	1.85968	1.85627	1.81199	1.76431	2.05041	2.52725	3.24252
0.12	1.85968	1.81199	1.76772	1.75795	2.02998	2.505	3.19483
0.14	1.84378	1.80518	1.76431	1.71663	2.00273	2.46856	3.18802
0.16	1.81199	1.76431	1.76431	1.71663	1.98365	2.43188	3.14374
0.18	1.78338	1.76431	1.76431	1.69577	1.95504	2.43188	3.09946
0.2	1.76431	1.76431	1.7575	1.66894	1.95504	2.41698	3.09212
0.22	1.76431	1.76431	1.71663	1.66894	1.9455	2.3842	3.0486
0.24	1.76431	1.7516	1.71663	1.63148	1.90736	2.33969	3.00409
0.26	1.72934	1.71663	1.70982	1.62126	1.90736	2.32289	2.95958
0.28	1.71663	1.71663	1.66894	1.62126	1.88492	2.28883	2.9564
0.3	1.71663	1.67788	1.66258	1.62126	1.85968	2.28883	2.94368
0.32	1.68484	1.66894	1.62126	1.62126	1.85968	2.27989	2.90505
0.34	1.66894	1.66894	1.62126	1.62126	1.85968	2.24115	2.86103
0.36	1.66894	1.63715	1.62126	1.62126	1.85688	2.21049	2.86103
0.38	1.63616	1.62126	1.62126	1.60423	1.81199	2.19346	2.82924
0.4	1.62126	1.62126	1.62126	1.57357	1.81199	2.19346	2.79501
0.42	1.62126	1.62126	1.62126	1.57357	1.79732	2.1871	2.76567
0.44	1.62126	1.62126	1.6004	1.57357	1.76431	2.14578	2.76567
0.46	1.62126	1.62126	1.57357	1.56165	1.76431	2.14297	2.72692
0.48	1.62126	1.57357	1.57357	1.52589	1.76431	2.0981	2.70331
0.5	1.62126	1.57357	1.57357	1.52589	1.76431	2.0981	2.6703
0.52	1.60536	1.57357	1.55132	1.52589	1.75795	2.0981	2.62995
0.54	1.57357	1.57357	1.52589	1.52589	1.71663	2.09512	2.62262
0.56	1.57357	1.54292	1.52589	1.52589	1.71663	2.05041	2.62262
0.58	1.57357	1.52589	1.52589	1.52589	1.71663	2.04308	2.58856
0.6	1.56761	1.52589	1.52589	1.52589	1.6912	2.00273	2.57493
0.62	1.52589	1.52589	1.52589	1.4931	1.66894	2.00273	2.53043
0.64	1.52589	1.52589	1.52589	1.4782	1.66894	1.99001	2.52725
0.66	1.52589	1.52589	1.52589	1.4782	1.66894	1.95504	2.51258
0.68	1.52589	1.52589	1.49287	1.4782	1.62762	1.95504	2.47956
0.7	1.52589	1.52589	1.4782	1.45138	1.62126	1.95504	2.46934

## Sheet: Fig. 2b
Vb	dI/dV
60	79.3728
59	79.6688
58	81.8137
57	83.5575
56	82.5497
55	80.4945
54	79.9476
53	77.9766
52	72.7141
51	68.067
50	66.9761
49	68.5907
48	70.6517
47	72.2889
46	72.907
45	72.8253
44	72.531
43	70.9957
42	69.92
41	69.725
40	70.2556
39	68.3294
38	62.4695
37	59.8469
36	59.714
35	57.8487
34	56.5192
33	55.4049
32	55.2067
31	54.768
30	52.7743
29	48.4963
28	47.3978
27	47.4822
26	49.562
25	49.6105
24	47.1447
23	46.3259
22	46.468
21	46.4698
20	45.849
19	43.9756
18	44.037
17	44.224
16	43.5661
15	41.2347
14	40.1956
13	38.3608
12	35.7351
11	33.3141
10	30.2279
9	27.0011
8	24.5626
7	21.8697
6	20.7682
5	19.6649
4	17.6583
3	13.9273
2	10.3276
1	8.23466
0	7.04361
-1	6.50337
-2	7.12479
-3	9.38352
-4	13.0581
-5	16.9675
-6	20.3134
-7	23.7581
-8	28.6223
-9	33.0088
-10	36.5068
-11	39.3834
-12	42.2785
-13	45.1209
-14	45.4516
-15	44.807
-16	46.2204
-17	48.8834
-18	53.3147
-19	55.6143
-20	55.8937
-21	57.9378
-22	61.2263
-23	62.5932
-24	62.7204
-25	63.3663
-26	66.4128
-27	72.1287
-28	77.0493
-29	76.3934
-30	73.1392
-31	70.9868
-32	70.6867
-33	73.3697
-34	75.688
-35	75.5886
-36	81.0055
-37	86.0599
-38	86.3436
-39	84.4924
-40	88.1318
-41	97.4588
-42	103.846
-43	101.064
-44	95.6234
-45	98.5075
-46	101.914
-47	101.094
-48	97.6369
-49	98.5445
-50	105.086
-51	112.05
-52	116.166
-53	117.81
-54	118.502
-55	116.369
-56	111.932
-57	108.419
-58	114.039
-59	121.91
-60	126.892

## Sheet: Fig.2b-map
	-3.2	-3.15	-3.1	-3.05	-3	-2.95	-2.9	-2.85	-2.8	-2.75	-2.7	-2.65	-2.6	-2.55	-2.5	-2.45	-2.4	-2.35	-2.3	-2.25	-2.2	-2.15	-2.1	-2.05	-2	-1.95	-1.9	-1.85	-1.8	-1.75	-1.7	-1.65	-1.6	-1.55	-1.5	-1.45	-1.4	-1.35	-1.3	-1.25	-1.2	-1.15	-1.1	-1.05	-1	-0.95	-0.9	-0.85	-0.8
60	681.392	673.217	638.532	639.493	628.57	646.033	605.314	573.161	559.63	527.419	518.993	494.982	449.08	425.422	425.716	392.784	354.135	312.683	286.985	278.328	242.227	257.91	206.06	148.174	146.996	147.897	116.386	91.4761	86.0145	80.5324	70.5906	79.3728	91.4539	92.4949	119.415	156.237	220.389	285.408	378.871	470.611	576.247	708.534	810.576	921.697	1027.06	1135.28	1217.4	1264.14	1381.65
59	676.225	664.326	624.129	643.179	611.706	615.843	601.361	573.994	564.815	542.361	533.617	491.778	453.413	432.535	439.517	377.79	363.825	320.694	282.153	262.079	240.335	248.88	201.157	154.362	150.017	151.103	110.455	98.097	82.024	82.8667	77.9871	79.6688	91.9783	88.472	115.198	158.142	221.662	282.153	372.391	472.282	578.539	700.385	825.98	934.174	1023.11	1139.75	1201.3	1269.52	1380.54
58	686.843	635.359	631.081	644.182	608.12	601.796	608.129	583.648	559.381	553.096	510.798	497.32	466.929	436.819	431.272	377.031	365.993	318.026	287.648	235.687	233.648	221.973	197.15	159.755	149.018	152.671	108.083	102.692	80.9483	85.4092	86.3422	81.8137	91.0621	89.602	112.091	158.046	215.477	281.656	368.89	480.249	583.785	696.266	830.443	943.912	1033.39	1134.71	1198.05	1288.06	1383.73
57	686.34	607.516	653.934	644.661	632.02	596.101	626.017	592.605	547.493	527.521	480.067	502.78	469.42	443.073	429.967	392.586	344.846	319.547	297.203	232.031	236.726	195.02	202.525	161.183	142.632	137.898	107.98	107.897	85.7397	84.1984	87.9952	83.5575	85.9684	94.7002	117.25	162.401	208.794	283.276	367.812	482.806	587.929	706.945	819.968	953.274	1045.05	1126.38	1211.65	1300.45	1378.98
56	673.17	630.014	643.405	656.747	642.635	591.036	621.424	576.232	530.948	520.515	476.861	497.281	476.95	455.086	436.019	411.928	311.08	322.923	298.873	251.746	250.363	183.328	210.576	156.444	140.921	124.625	108.679	107.426	94.891	83.3698	79.3919	82.5497	85.2072	95.7302	122.144	160.134	213.418	286.129	370.254	483.516	591.761	709.27	807.696	955.709	1050.26	1125.13	1222.79	1301.95	1373.7
55	662.506	673.081	621.641	653.335	636.897	606.074	610.097	543.864	506.583	511.202	506.072	490.031	474.661	436.129	432.336	420.023	307.577	325.102	295.769	263.091	249.462	190.804	214.829	144.86	144.246	120.52	103.169	110.114	93.1095	79.6169	66.974	80.4945	87.5511	93.8648	122.104	152.168	219.541	283.215	375.131	479.076	594.505	707.784	803.934	952.038	1049.14	1136.24	1228.46	1293.98	1367.56
54	660.306	688.351	609.655	649.261	623.035	626.154	604.079	549.477	510.332	479.299	518.907	480.618	457.249	413.267	429.274	416.025	325.74	326.283	297.388	238.93	228.601	204.411	205.194	145.964	139.45	119.359	91.5188	108.822	80.4943	76.5232	68.8442	79.9476	81.2572	94.2643	119.236	147.258	222.059	281.068	381.243	478.725	597.884	713.295	805.677	954.175	1042.27	1146.64	1238.88	1287.88	1359.94
53	657.785	685.066	593.718	648.27	604.999	636.232	596.881	582.584	563.028	462.281	517.117	480.171	447.977	415.166	435.973	396.596	345.003	299.985	303.868	236.753	218.705	208.302	198.196	149.167	133.543	112.169	96.6037	93.7228	73.2273	77.3507	74.1238	77.9766	74.6254	97.47	115.727	144.783	222.471	280.268	380.235	483.314	604.959	716.382	802.251	958.65	1035.8	1139.28	1237.13	1278.07	1354.71
52	676.701	708.11	612.506	659.24	621.962	638.179	563.441	590.801	600.833	478.803	512.636	478.924	454.6	418.669	434.809	374.847	362.451	279.449	308.931	258.539	222.42	206.503	196.135	146.39	132.88	105.224	106.656	83.5988	76.2104	76.8467	69.9314	72.7141	79.0306	103.349	114.435	152.952	219.057	283.437	379.987	487.002	610.226	715.028	806.753	956.211	1039.31	1138.77	1230.17	1277.19	1356.67
51	715.194	720.596	643.125	674.898	628.879	641.459	532.029	581.201	591.915	485.24	483.378	478.306	477.434	417.59	422.334	371.23	376.582	281.354	306.548	265.097	224.348	206.602	187.251	138.955	138.28	109.824	114.023	74.7646	80.7142	75.6561	61.4819	68.067	85.2151	107.975	111.775	158.162	219.137	288.114	384.975	487.651	608.182	717.925	814.375	959.461	1061.4	1135.41	1212.55	1290.72	1363.79
50	723.061	694.217	638.957	669.152	606.158	632.656	555.781	559.849	566.713	495.187	452.852	478.758	476.701	428.724	402.859	374.375	370.922	293.186	292.024	254.471	230.893	214.861	189.332	139.883	133.009	116.517	103.997	71.7815	77.4807	73.9635	56.2562	66.9761	86.5826	101.734	108.651	160.181	221.522	289.321	386.463	496.108	608.796	729.601	832.465	953.55	1066.07	1126.56	1210.57	1296.62	1353.08
49	694.313	628.873	609.08	652.545	601.372	619.527	564.875	530.295	549.049	505.609	436.747	481.726	459.89	447.131	395.19	381.699	353.9	300.519	281.179	244.211	242.118	208.768	190.812	140.572	127.164	115.711	94.2968	76.2864	78.5553	72.873	59.956	68.5907	76.4278	92.1492	108.617	162.221	224.605	281.867	382.66	500.161	608.056	732.832	847.854	949.129	1056.32	1130.14	1223.02	1297.16	1349.93
48	634.263	595.279	601.104	650.508	604.064	608.708	565.034	518.112	544.653	493.562	442.629	480.866	453.88	457.187	394.694	374.446	337.789	317.79	289.156	242.962	241.571	196.031	179.715	142.841	136.475	108.815	101.292	80.3584	85.7887	74.5106	68.0729	70.6517	71.9074	86.9914	111.844	163.424	220.211	278.199	381.673	501.251	600.671	725.565	854.649	947.368	1046.5	1143.34	1224.25	1302.37	1346.84
47	628.875	626.532	610.683	620.887	586.067	583.496	565.561	521.419	542.949	485.874	469.893	476.024	464.739	455.57	391.529	344.73	330.252	329.804	282.139	236.547	229.791	194.84	169.918	147.902	150.899	102.216	107.278	81.8058	84.1661	73.4485	70.1871	72.2889	71.5895	85.3313	113.338	165.086	214.128	286.442	391.097	500.319	593.528	719.47	851.725	952.503	1041.79	1163.43	1224.63	1308.28	1356.53
46	674.985	649.826	622.432	613.233	539.905	545.547	569.5	525.599	544.774	504.108	491.989	472.384	468.804	445.743	395.793	345.25	325.527	332.208	260.432	235.208	229.192	197.591	163.055	151.181	145.557	102.235	100.18	81.6642	79.7924	68.7566	68.7107	72.907	75.2758	90.1403	115.613	165.13	215.413	296.246	401.537	496.68	599.068	730.623	847.563	955.866	1047.71	1166.13	1217.38	1307.99	1375.43
45	709.155	650.644	644.221	614.452	557.606	552.096	557.492	524.693	542.918	526.742	503.77	471.397	462.478	423.053	397.064	357.35	321.562	326.901	252.58	240.126	218.573	199.059	167.417	146.845	132.426	107.139	91.6207	74.0932	76.0956	64.6301	70.6933	72.8253	79.3277	92.5602	115.596	167.454	218.096	298.823	399.083	492.035	599.853	743.032	853.173	966.29	1049.36	1165.51	1212.53	1310.7	1389.7
44	710.218	642.487	640.876	633.885	581.856	578.001	561.057	527.228	543.696	546.6	495.292	462.517	440.226	409.762	398.151	353.562	319.884	326.771	252.924	236.579	217.348	196.331	177.585	139.661	124.051	105.958	86.2938	71.4544	75.9312	61.4091	72.0147	72.531	75.6157	90.7975	113.503	168.229	213.223	297.331	393.863	486.579	611.241	748.934	856.047	973.179	1052.86	1167.27	1209.65	1306.54	1386.95
43	671.496	647.048	636.236	641.41	596.559	590.643	569.86	548.098	541.016	527.48	494.553	454.445	426.712	411.506	390.43	354.244	337.904	323.361	258.6	234.789	213.693	200.908	179.005	133.912	119.635	99.6063	85.0872	72.4393	78.0427	62.3707	69.5614	70.9957	71.3034	88.1618	117.49	166.16	218.019	304.983	391.743	490.195	627.295	745.729	854.692	969.878	1056.14	1159.66	1208.54	1296.84	1394.81
42	632.824	661.632	625.635	646.044	617.296	596.761	580.146	564.094	533.025	489.356	498.977	456.344	426.913	410.58	369.342	356.5	344.241	319.677	267.236	244.181	200.542	203.819	173.313	135.589	112.718	95.5089	84.6429	77.1107	79.2269	63.908	65.8993	69.92	64.9896	88.5053	122.94	162.854	226.36	311.686	393.086	496.31	636.645	749.934	856.959	960.925	1070.18	1152.73	1217.72	1287.36	1385.18
41	619.867	677.053	620	639.636	626.88	602.089	584.514	557.536	513.182	467.325	491.739	470.564	442.557	409.511	365.394	353.978	327.764	303.222	262.483	252.102	188.982	196.267	167.416	142.804	114.871	94.9426	78.9463	79.2654	80.0613	63.7388	58.5957	69.725	59.1321	91.1129	121.953	164.641	231.823	308.622	396.353	500.979	630.722	755.229	864.191	963.764	1079.83	1150.7	1233.24	1294.88	1376.01
40	642.556	683.486	615.409	628.621	617.616	614.591	581.429	555.951	521.754	491.728	473.128	481.322	461.633	410.277	373.996	348.569	318.568	282.883	255.102	244.337	189.658	176.614	165.647	141.56	121.877	94.9934	79.3003	73.5287	75.3406	59.9828	55.5466	70.2556	63.6618	88.7755	116.763	165.757	234.888	300.236	395.61	515.167	627.612	751.799	866.776	965.269	1079.29	1142.99	1257.46	1306.18	1377.56
39	650.843	666.522	631.882	603.332	619.616	616.731	580.625	562.777	544.684	527.392	462.503	476.719	462.279	408.913	370.939	337.08	318.094	274.377	250.15	224.846	193.106	167.323	162.797	129.728	123.675	97.3031	86.3923	69.702	75.0949	59.5974	58.3538	68.3294	70.708	83.7917	113.8	166.455	234.598	295.351	394.641	531.406	626.237	745.311	871.602	966.129	1075.62	1135.32	1255.83	1320.88	1387.22
38	640.113	650.268	626.874	587.078	609.111	626.422	582.889	564.659	533.606	521.831	464.803	477.698	449.006	411.924	367.449	338.63	323.572	282.725	247.167	217.794	206.593	176.541	149.438	121.066	117.024	104.06	87.6761	69.563	74.3906	58.3762	60.817	62.4695	72.5941	82.5519	111.695	166.168	230.813	294.252	388.945	528.878	630.977	748.355	875.14	970.894	1068.33	1138.75	1257.64	1321.67	1400.55
37	645.659	669.901	596.77	585.889	605.699	624.952	586.227	562.222	529.543	515.783	468.745	465.003	440.005	427.183	359.082	344.733	333.202	299.643	249.86	215.959	219.963	183.608	137.789	126.313	113.553	105.417	84.79	66.5439	72.4637	56.9983	60.7631	59.8469	69.8937	82.5766	113.304	164.11	224.95	293.553	390.746	521.307	636.32	751.594	863.976	978.329	1053.43	1149.48	1268.24	1317.78	1405.18
36	643.892	670.699	599.351	575.29	604.142	597.625	586.532	560.998	533.195	519.512	471.132	446.007	428.85	431.396	361.003	357.406	338.037	299.738	241.701	215.114	214.391	184.375	135.441	129.44	113.788	96.9971	85.7004	63.8892	68.6943	54.0661	62.0693	59.714	69.9157	83.4716	116.208	156.873	221.421	296.825	400.849	520.782	639.854	752.039	866.713	980.333	1045.99	1160.4	1279.48	1317.7	1396.18
35	630.332	623.985	617.492	552.986	584.63	578.469	580.119	554.565	517.815	507.009	473.579	440.965	416.975	426.285	380.525	360.268	341.103	296.926	245.455	229.063	197.14	179.341	144.119	126.968	111.813	93.178	88.398	63.7893	68.3391	52.5002	62.8055	57.8487	68.6053	84.2442	118.583	151.987	221.761	304.368	405.581	520.494	639.636	747.016	878.291	975.502	1052.98	1154.53	1278.66	1321.98	1369.02
34	612.276	598.001	604.942	561.217	564.555	576.077	564.368	551.652	495.173	492.777	470.539	446.55	400.311	420.438	388.448	358.334	348.298	295.433	252.981	233.264	185.222	171.005	153.769	128.503	111.012	91.7019	84.5198	73.7194	65.4261	52.2419	64.6302	56.5192	65.4301	86.0218	117.569	154.819	221.448	309.711	405.308	522.345	649.137	740.289	887.176	973.432	1054.83	1162.48	1264.32	1325.85	1358.6
33	619.873	596.713	609.434	570.275	585.229	565.41	560.129	545.871	480.517	482.726	466.651	451.32	402.787	405.498	386.976	343.208	348.36	282.802	252.602	228.296	181.601	167.319	154.86	125.974	109.926	88.0801	82.169	80.2918	58.6752	52.2764	64.441	55.4049	65.8573	81.6501	116.606	157.738	225.651	312.176	403.866	528.012	652.574	750.167	884.461	974.639	1059.89	1172.01	1255.07	1317.4	1365.86
32	641.513	633.416	612.486	583.392	602.3	551.125	558.482	548.64	484.138	487.91	464.743	446.142	414.063	391.959	390.099	327.728	354.806	280.698	243.878	218.259	181.905	167.194	147.95	122.382	106.274	86.1211	80.1289	81.2177	54.2339	49.5358	63.5418	55.2067	67.0877	82.1475	113.525	158.247	231.378	311.359	409.833	529.304	651.615	759.326	882.668	976.858	1063.75	1174.69	1246.43	1320.87	1380.89
31	647.58	667.007	599.762	609.809	588.075	553.923	551.66	553.943	498.122	514.902	467.484	454.772	414.851	389.956	386.643	321.718	342.22	273.181	234.28	212.507	193.274	170.319	133.39	115.952	102.101	86.0065	71.4518	78.0745	53.2495	49.5547	64.0339	54.768	64.5565	87.915	113.175	158.047	230.448	314.079	410.281	533.045	647.837	761.78	887.093	985.944	1078.3	1174.94	1235.87	1338.15	1389.11
30	647.121	684.162	600.829	605.883	569.948	581.248	541.987	550.409	503.393	519.495	460.228	457.569	419.334	403.571	377.946	319.408	309.399	264.684	228.018	217.931	198.154	181.074	126.516	116.331	96.556	86.6791	65.1657	73.5247	54.0538	48.3162	61.1822	52.7743	64.4449	89.5305	114.565	156.806	225.076	311.747	409.518	536.851	647.896	763.929	887.257	1003.15	1080.88	1176.11	1227.96	1350.76	1395.61
29	673.939	694.278	610.072	569.619	554.13	606.127	542.367	552.43	507.316	521.503	447.58	457.32	415.512	404.317	364.164	320.26	294.855	266.414	232.431	216.86	182.732	176.114	124.312	120.552	93.9373	84.7362	66.3867	67.8763	54.871	43.6594	54.943	48.4963	65.1752	87.3056	115.051	158.349	224.935	307.657	412.52	535.228	650.386	763.144	880.053	1006.04	1086.1	1170.22	1228.95	1344.91	1402.16
28	699.421	669.803	606.204	575.711	553.216	599.237	545.083	558.596	516.106	521.796	436.044	455.379	411.585	399.6	362.839	334.304	282.606	266.797	245.074	212.644	170.001	153.572	120.891	112.878	99.5756	81.4799	67.1663	61.7069	52.4277	43.5281	47.2872	47.3978	62.7178	85.4203	115.065	158.571	227.223	310.481	415.468	528.962	645.991	762.931	881.319	1003.63	1093.23	1167.25	1234.87	1340.19	1407.84
27	688.449	669.541	621.326	592.065	579.297	588.506	533.799	558.173	529.094	503.07	427.909	438.778	408.981	386.449	365.923	346.483	285.535	258.367	259.958	209.399	170.371	148.957	122.042	110.68	102.57	81.2782	64.2269	56.0407	46.6428	44.2983	45.8829	47.4822	59.572	88.6959	114.201	154.519	225.187	311.308	422.979	530.368	644.581	765.818	889.601	1002.32	1093.1	1162.55	1236.64	1345.13	1408.77
26	665.858	643.985	646.792	583.157	566.372	592.928	538.708	558.438	527.067	475.664	437.061	424.201	401.926	377.389	360.063	334.314	293.847	258.763	258.408	207.811	173.604	151.894	123.086	115.88	97.2713	81.5319	59.2306	52.3113	48.1351	44.7315	48.424	49.562	57.5436	89.6274	113.931	154.046	220.225	307.041	431.911	540.164	645.578	765.221	905.075	1000.97	1076.64	1164.95	1240.68	1339.82	1409.21
25	635.596	620.34	648.916	565.12	549.665	582.447	539.66	549.323	519.256	455.111	434.233	425.038	389.2	383.47	358.719	320.988	289.122	265.112	253.721	205.305	170.616	156.613	123.726	116.425	93.6398	76.3554	54.6101	50.465	51.0525	44.1835	44.2944	49.6105	55.6076	88.7722	112.084	156.668	220.812	300.508	428.162	546.14	649.162	767.527	909.063	997.439	1075.64	1164.61	1244.5	1333.32	1412.33
24	610.012	615.926	632.427	576.721	539.86	584.527	528.357	547.511	523.807	454.146	424.971	423.604	380.228	386.012	360.695	316.938	278.1	263.01	242.664	199.316	167.011	156.202	125.714	106.151	92.4884	72.2431	53.7099	49.2985	50.2361	42.9712	40.667	47.1447	56.5609	85.9185	112.374	160.2	221.181	301.26	417.437	547.935	651.33	776.768	907.504	985.325	1089.92	1172.45	1244.55	1329.03	1402.8
23	608.466	631.022	615.992	595.065	532.758	597.846	523.405	549.829	525.316	463.956	423.936	416.797	379.186	380.8	364.612	318.934	274.395	258.186	241.281	190.582	166.806	155.999	120.633	97.8595	89.8823	69.4915	53.4405	50.4993	47.772	40.7908	41.5422	46.3259	59.1759	83.3057	114.959	160.42	223.921	307.301	413.032	541.976	656.127	783.31	908.51	985.694	1099.59	1184.17	1246.86	1322.78	1404.86
22	632.9	647.057	598.182	584.796	535.37	576.986	537.235	549.59	508.424	479.83	431.071	401.534	376.873	372.613	365.688	322.183	267.85	256.797	240.285	189.853	172.009	151.136	112.982	93.3969	87.8851	66.8282	52.2419	48.6377	43.7242	38.6205	43.6748	46.468	59.3189	78.6904	112.958	159.814	222.616	316.629	413.986	539.344	654.375	785.837	910.357	991.177	1100.17	1187.71	1258.82	1308.13	1405.13
21	641.335	639.497	592.398	573.904	562.118	564.059	543.839	553.65	484.473	482.378	441.357	394.099	388.388	364.47	351.273	319.564	258.257	257.046	227.745	193.291	174.23	145.079	105.893	89.9052	85.1597	65.3906	49.0497	44.7582	41.9545	36.5339	44.3117	46.4698	56.8504	73.2532	107.608	159.721	221.194	320.176	421.188	540.488	656.333	782.9	903.934	995.234	1097.9	1178.98	1260.92	1310.69	1393.16
20	628.537	613.061	589.029	556.888	593.464	578.502	540.069	548.736	479.129	478.021	441.798	393.087	402.186	360.208	337.39	319.843	260.27	255.341	222.663	192.204	164.356	143.772	102.916	82.2111	87.5874	67.2858	48.0692	42.8877	40.3618	35.2678	41.6837	45.849	54.6039	69.8252	107.411	160.514	220.166	322.086	427.22	540.231	660.173	778.964	903.22	999.269	1102.53	1172.37	1256.96	1306.17	1387.12
19	636.992	588.67	592.312	551.663	604.274	576.481	529.637	534.221	478.935	482.867	433.492	398.143	399.668	366.058	342.691	318.947	273.695	254.427	222.684	186.96	156.102	143.874	102.021	77.5306	83.0442	64.5298	47.0197	42.9079	36.1405	31.2136	38.1013	43.9756	52.5515	69.1784	108.859	160.15	221.294	322.354	427.913	536.094	659.172	781.306	900.462	998.808	1096.34	1176.75	1263.7	1301.49	1388.5
18	637.015	571.481	596.124	569.292	590.317	565.246	530.407	523.093	479.859	480.1	423.665	407.732	387.19	363.786	333.249	317.617	277.17	257.434	221.833	184.142	152.01	143.759	101.528	78.072	74.818	61.9091	43.7222	41.6122	31.0533	28.4793	35.3577	44.037	49.8775	69.5159	107.296	159.391	221.854	318.956	428.969	536.797	659.923	781.843	895.388	995.726	1090.67	1173.98	1277.65	1306	1400.02
17	619.143	592.271	593.02	577.54	548.967	561.223	521.932	523.333	481.799	468.783	425.624	411.547	384.894	363.44	319.779	314.278	268.801	251.598	209.733	185.681	151.379	138.507	98.857	79.2984	70.4549	59.0056	42.2174	36.812	31.4676	28.9995	33.4318	44.224	47.2667	71.3047	103.625	160.005	224.053	316.526	430.626	539.617	672.061	787.015	893.467	992.527	1090.75	1173.97	1270.27	1306.46	1405.39
16	603.078	619.086	583.4	571.578	516.095	553.024	515.655	516.562	481.082	453.022	429.796	413.982	388.756	367.32	323.18	304.88	270.319	230.543	198.447	187.369	149.343	129.231	96.4322	78.8619	67.8843	52.822	43.3007	33.7896	31.3443	30.06	33.6172	43.5661	47.3134	72.663	100.709	163.178	222.234	312.752	429.024	538.158	682.082	791.555	899.039	1003.32	1095.68	1178.5	1261.38	1316.99	1419.88
15	581.275	603.94	578.868	561.589	523.785	546.238	514.235	505.089	479.636	454.623	424.293	412.467	388.353	366.489	322.222	297.431	270.909	222.296	196.561	182.561	146.897	120.314	94.2271	79.4732	63.225	46.6768	42.9117	35.1352	30.1987	31.8199	34.4358	41.2347	46.3329	71.1788	102.09	163.333	220.957	312.683	423.823	535.548	683.366	790.099	905.677	1017.07	1091.41	1180.26	1253.34	1334.42	1423.64
14	585.043	581.983	570.835	545.696	536.085	537.911	521.648	502.662	476.925	459.465	412.209	409.14	381.584	359.027	320.52	292.853	262.573	219.38	187.805	173.353	140.521	111.337	91.8278	76.8703	58.9118	44.697	36.0637	33.8062	27.2371	31.0652	35.2747	40.1956	44.5148	69.1219	100.778	160.013	223.491	316.607	423.148	536.217	674.172	794.348	915.339	1014.56	1099.1	1181.84	1257.26	1344.33	1416.73
13	594.395	585.531	562.576	538.337	528.77	527.373	521.476	504.218	474.603	449.43	409.546	398.738	376.956	351.181	317.953	279.961	257.508	215.4	177.409	167.995	135.67	104.928	88.7875	69.8208	53.0018	41.9181	27.9467	29.9712	25.643	31.006	34.5675	38.3608	43.6626	66.2769	98.8371	153.956	224.845	321.063	429.655	542.016	669.732	798.987	919.937	999.065	1106.84	1180.85	1263.75	1343.13	1418.2
12	587.427	597.069	569.396	535.895	528.832	530.91	518.95	494.328	472.841	442.798	410.813	384.123	370.115	332.922	313.983	274.16	258.14	212.825	165.869	161.114	129.483	98.9387	85.1368	66.4495	51.2127	39.2814	23.3651	27.3592	25.429	29.6485	31.2875	35.7351	42.3727	62.8674	95.5585	150.766	217.958	318.765	433.027	542.134	672.984	806.297	923.951	999.886	1107.93	1185.48	1260.87	1347.51	1430.54
11	585.93	596.273	566.023	531.845	540.771	532.77	515.115	491.315	473.319	437.534	407.021	367.962	358.649	317.033	314.527	266.598	255.794	207.498	159.014	151.866	121.155	94.0403	80.8976	64.8502	51.3484	39.081	20.2462	26.5857	25.6578	28.328	30.1857	33.3141	40.8583	60.8448	92.5288	148.403	214.137	312.334	431.716	543.473	673.82	801.409	926.529	1004.06	1116.23	1179	1259.46	1341.1	1421.1
10	578.54	585.667	556.919	523.805	546.836	528.034	504.949	487.837	466.232	432.373	394.619	363.985	352.226	317.541	312.252	264.179	245.329	200.815	161.454	144.374	113.999	88.5967	78.286	61.1385	48.2371	35.0801	20.3248	26.1042	25.1666	25.1772	30.3338	30.2279	38.5684	58.9136	91.0114	143.171	212.674	306.751	427.355	544.18	676.169	795.031	918.818	1011.69	1122.4	1175.59	1263.52	1331.39	1406.19
9	572.715	567.588	548.941	530.536	539.559	526.166	491.076	480.453	449.412	430.563	388.316	368.082	356.172	314.769	299.4	263.296	231.925	190.242	166.626	136.136	108.94	84.7856	74.3488	57.2502	43.418	30.0303	19.9943	25.0739	23.9453	24.0251	28.8275	27.0011	36.3168	56.898	89.3193	137.15	209.766	305.984	421.193	543.742	676.285	794.018	912.251	1024.97	1107.89	1173.37	1258.4	1315.72	1397.64
8	565.275	550.693	530.963	541.947	531.348	522.079	474.196	473.51	445.626	428.241	387.696	364.925	351.849	308.181	283.684	255.421	218.577	181.107	161.617	132.059	100.543	83.6567	68.7786	50.3429	37.8427	27.1203	19.2386	20.8719	23.035	24.2632	28.2369	24.5626	35.1174	54.5762	86.4589	135.012	205.75	302.835	414.435	534.205	669.6	798.288	904.658	1024.36	1091.84	1180.37	1254.8	1316.28	1392.81
7	548.684	549.723	512.185	535.471	510.352	511.581	462.021	466.033	443.543	426.061	388.363	352.395	338.432	297.511	271.746	245.106	208.629	173.202	152.599	127.62	95.4212	80.2521	62.8971	45.2806	32.0322	25.7714	19.0458	18.3782	22.5398	25.209	27.1494	21.8697	33.1126	51.0258	82.6534	132.074	200.253	297.858	412.185	530.196	669.235	795.132	896.449	1008.29	1077.75	1183.09	1250.84	1320.52	1384.92
6	542.778	552.859	502.501	521.941	495.87	498.536	459.705	460.635	431.933	413.378	378.447	336.436	327.856	284.108	263.856	231.627	195.988	164.414	143.815	118.188	88.6261	74.2953	56.0844	41.1608	27.4731	24.3455	17.9186	19.7815	20.8207	26.9195	24.6857	20.7682	30.1473	47.1154	77.4034	127.293	193.911	289.06	405.546	531.126	666.625	780.934	886.644	994.967	1071.19	1173.16	1243.26	1326.06	1373.43
5	531.988	551.414	506.422	512.178	489.435	480.567	455.456	451.692	423.823	400.366	362.893	326.321	318.361	272.226	257.197	219.159	183.65	156.506	128.726	108.596	79.038	67.5243	49.5666	35.3853	25.4786	23.3055	17.6669	20.052	20.4454	27.3859	22.8806	19.6649	25.0634	43.5464	72.7505	119.376	183.756	278.245	389.935	524.817	655.606	773.88	877.592	992.021	1073.24	1162.42	1242.53	1325.46	1370.11
4	519.385	540.388	508.242	506.973	482.005	468.815	445.256	440.355	418.775	392.786	353.589	319.944	308.548	264.364	253.511	208.965	174.112	146.26	116.804	98.6388	71.1763	60.7678	43.9526	30.6449	24.0605	22.8576	16.9412	18.6563	21.7248	26.2886	20.5664	17.6583	21.7876	38.3498	66.9979	111.923	175.378	267.041	372.245	508.098	642.697	768.061	875.728	991.88	1077.71	1163.51	1251.66	1323.64	1377.25
3	512.676	531.387	505.023	502.688	477.13	463.668	439.117	430.15	411.395	389.775	354.592	318.304	299.675	257.769	247.688	201.209	166.198	134.605	110.5	92.9836	65.8112	56.5533	41.1711	28.8355	22.7819	22.4319	17.4444	18.1786	23.0433	23.7219	18.4243	13.9273	20.5324	31.6695	60.7777	105.016	166.718	255.998	356.98	493.418	637.343	763.126	883.671	989.111	1081.18	1173.65	1258.51	1321.73	1397.22
2	511.882	526.549	500.866	502.699	479.401	461.695	442.925	422.943	408.342	389.345	356.794	319.06	300.739	256.951	245.085	199.617	165.126	133.522	109.224	92.1041	65.5025	56.168	39.3472	29.9074	22.9188	23.28	20.0273	19.333	21.6697	20.1067	15.549	10.3276	16.753	26.2024	56.8076	100.964	161.971	252.936	354.472	493.713	635.397	760.698	890.658	993.611	1087.44	1179.53	1265.61	1322.39	1404.53
1	514.261	533.723	507.607	503.054	486.545	471.147	448.329	424.635	412.974	390.795	360.027	328.112	305.643	260.313	248.239	204.044	170.655	138.335	113.305	95.189	68.057	59.1776	39.6437	32.4796	23.3468	24.3801	22.6601	20.1743	19.1613	17.7956	12.4455	8.23466	12.9737	23.8566	58.556	103.642	168.357	262.214	365.922	511.159	640.075	773.951	896.435	1002.91	1097.68	1173.97	1266.83	1328.53	1398.07
0	522.448	546.111	525.099	507.699	497.042	484.84	457.906	430.198	416.792	395.712	366.946	339.789	312.821	270.533	257.266	213.76	180.567	144.227	121.503	102.752	72.9488	63.9522	42.74	36.5335	24.8474	24.0731	22.6816	21.2988	18.9286	15.7993	10.1607	7.04361	11.9858	25.6577	65.6291	113.386	181.294	279.824	389.419	534.164	659.392	793.397	905.025	1014.69	1106.04	1176.88	1276.3	1336.41	1394.07
-1	539.862	560.921	539.126	514.16	510.109	498.814	470.98	437.072	426.166	403.755	372.819	346.504	322.343	282.935	268.853	225.329	194.669	148.236	129.164	111.166	80.9355	68.852	48.5003	39.8943	27.5919	23.8844	22.5869	21.3187	19.6954	13.7623	8.22453	6.50337	13.0535	31.7019	75.3208	125.039	194.681	294.06	413.622	555.211	679.316	807.228	917.69	1025.32	1112	1180.78	1282.74	1334.72	1397.37
-2	560.602	572.916	544.986	518.622	517.587	511.701	484.657	450.946	436.599	414.29	381.122	351.06	328.85	292.554	280.756	237.615	203.574	154.842	138.603	115.656	89.5115	74.2954	55.9387	41.5914	30.5041	24.9788	21.8796	22.2737	19.157	12.1499	7.62604	7.12479	16.0988	39.6059	85.6022	134.628	207.231	307.191	434.104	567.494	696.601	819.553	924.491	1036.62	1112.65	1190.61	1290.41	1337.5	1393.77
-3	585.142	576.895	553.328	524.2	518.706	513.247	493.46	471.881	444.567	424.344	383.892	355.586	334.095	301.239	287.127	248.151	207.466	168.346	147.372	118.871	95.6654	78.2894	61.3865	42.999	33.3559	26.2372	21.679	21.9651	17.7172	10.7328	9.08379	9.38352	20.9213	47.9052	94.6966	142.907	218.75	320.224	449.802	579.712	703.798	825.201	924.762	1039.81	1111.28	1195.09	1288.63	1347.65	1394.6
-4	608.008	577.675	556.512	537.648	518.077	507.611	500.081	491.164	444.991	429.164	383.219	356.141	342.092	311.075	290.544	253.629	209.856	184.335	154.793	125.668	101.585	79.9219	63.1908	45.197	37.0663	28.8011	21.8979	22.8366	16.3834	11.0415	11.5815	13.0581	26.3069	54.9434	102.406	149.442	229.687	332.981	463.107	588.137	708.178	829.032	931.862	1045.1	1117.47	1210.5	1273.14	1362.58	1408.88
-5	607.89	577.739	550.202	547.342	512.273	511.473	500.232	495.59	448.108	438.767	390.807	359.661	349.958	318.183	292.364	258.848	213.58	191.572	159.054	134.263	107.052	84.1755	63.7352	50.0603	40.0655	32.0913	22.4267	23.6137	15.6881	13.0217	13.9199	16.9675	31.0264	61.1767	109.088	154.94	240.636	338.785	471.842	591.285	711.178	833.559	935.201	1051.53	1123.25	1226.93	1265.93	1380.96	1415.41
-6	584.418	578.575	543.587	545.899	517.085	532.698	503.645	488.606	460.434	437.439	404.489	369.352	355.528	329.775	296.95	265.116	218.084	192.57	160.156	142.834	109.268	89.9929	67.6121	55.6619	42.538	35.0852	24.1877	23.2658	16.575	15.0425	16.4363	20.3134	35.6639	66.6304	113.948	160.222	249.805	343.347	475.219	599.93	721.967	846.303	940.668	1066.69	1132.45	1235.74	1267.52	1395.66	1415.41
-7	578.975	582.848	533.048	551.44	531.768	547.973	512.045	486.138	466.914	431.592	418.793	380.281	367.86	346.27	299.155	274.095	225.242	197.71	168.21	151.292	107.608	97.3508	74.3909	58.3029	44.9251	38.0756	25.2066	23.1477	19.2262	17.2692	19.1946	23.7581	39.3282	70.2367	117.732	165.288	252.564	351.21	482.28	608.502	739.124	857.992	945.778	1071.04	1133.69	1231.4	1273.93	1389.15	1429.87
-8	594.499	596.98	535.523	551.252	545.718	546.741	519.581	492.637	465.706	438.968	423.247	382.1	377.331	352.224	299.219	281.646	234.718	206.002	176.122	156.153	108.864	103.592	81.8752	59.5669	46.5912	39.2549	26.2186	24.7838	21.8796	18.8947	22.0376	28.6223	43.9836	73.8466	123.54	170.871	256.177	360.935	492.957	613.427	748.477	862.816	950.899	1076.1	1131.15	1231.02	1275.19	1373.22	1430.75
-9	609.852	619.824	541.873	540.137	560.356	540.981	527.289	501.098	463.222	448.24	423.244	385.046	376.974	346.911	299.217	280.135	236.513	218.259	180.054	161.935	113.65	107.384	87.2359	61.6444	48.7635	37.3182	29.7108	26.6514	24.3904	19.9025	24.9681	33.0088	47.8343	78.0843	128.244	178.143	265.801	369.428	496.253	616.608	748.073	859.71	958.254	1067.39	1137.08	1225.31	1293.28	1370.39	1428.36
-10	605.804	627.436	551.172	524.953	565.216	540.527	522.932	503.516	461.765	446.281	427.088	397.058	373.135	333.826	299.777	278.375	235.247	222.471	177.645	165.328	121.26	109.338	87.1442	64.5603	53.4061	36.1365	29.3467	29.6559	27.345	22.1024	27.7851	36.5068	51.1974	82.2841	131.524	185.247	271.755	374.919	501.728	616.609	741.621	856.474	965.721	1062.08	1132.28	1224.04	1302.93	1374.43	1435.31
-11	615.748	611.888	554.242	518.046	555.863	539.885	514.754	497.863	461.555	435.542	424.498	408.683	369.244	338.02	302.225	279.033	230.074	217.729	169.341	162.592	126.611	104.568	84.3471	68.9351	58.7315	39.56	29.0515	33.3597	29.5603	25.7164	30.224	39.3834	56.1082	86.3117	132.502	191.113	276.43	381.406	512.75	621.673	737.214	861.593	969.782	1069.51	1140.15	1232.63	1298.01	1383.12	1444.54
-12	620.647	587.445	573.288	517.041	546.539	536.555	521.213	502.116	469.172	430.697	424.52	415.633	370.981	351.17	308.579	282.033	231.663	213.115	164.633	160.569	136.277	101.041	82.0164	72.6373	56.5496	44.7951	33.4639	35.6126	29.1903	29.6785	32.9655	42.2785	62.3047	90.5921	135.877	197.203	281.698	385.823	519.201	629.241	743.843	867.296	970.972	1081.03	1146.07	1240.48	1290.92	1385.78	1447.09
-13	617.578	584.393	599.536	528.406	544.95	541.384	530.801	501.816	489.883	425.635	425.316	415.607	367.661	355.358	319.526	291.865	237.327	205.384	162.078	162.514	151.392	103.383	82.9471	70.8981	54.2128	48.6529	37.3575	35.7391	28.0041	31.5191	35.6561	45.1209	65.9072	94.7193	142.208	204.794	285.906	392.619	518.226	635.157	755.584	862.417	974.291	1084.54	1151.09	1249.39	1289.17	1389.21	1444.87
-14	611.855	595.537	631.875	529.853	555.203	544.096	529.839	493.023	505.631	443.252	430.223	420.652	361.716	352.091	324.887	303.453	244.333	203.535	162.653	163.793	158.932	111.566	87.7781	74.6413	53.7558	47.9025	39.9591	36.8676	29.7707	33.4883	37.8244	45.4516	65.9946	100.915	149.449	209.936	289.526	397.3	510.81	646.644	765.829	859.803	985.967	1085.65	1169.04	1244.86	1304.15	1397.82	1445.65
-15	595.595	600.524	630.256	524.795	555.654	539.892	522.983	496.553	496.28	465.04	442.174	417.907	353.481	347.577	312.937	306.887	255.187	205.474	174.672	161.794	159.055	120.725	94.7603	81.242	53.7151	47.2109	42.3777	41.0047	33.3254	35.9878	38.4076	44.807	64.2899	103.929	154.943	211.06	292.307	404.344	510.369	657.275	776.958	863.035	994.153	1091.05	1174.69	1242.57	1312.07	1393.02	1456.55
-16	612.686	594.428	594.656	536.067	557.895	542.088	519.917	512.967	481.006	472.099	449.032	415.89	358.812	342.268	308.324	307.437	258.051	206.455	185.487	164.883	154.949	127.954	97.8755	81.3726	53.2764	49.4556	43.142	45.3236	36.2215	38.5967	39.6691	46.2204	66.5008	106.652	161.322	212.396	301.807	410.655	515.996	661.199	783.841	872.279	1003.2	1095.33	1173.79	1233.89	1307.31	1386.29	1450.78
-17	637.733	600.861	571.943	557.675	573.764	566.009	520.874	508.426	482.505	480.204	449.12	413.975	367.217	338.046	312.231	297.594	260.982	211.641	187.098	172.786	153.021	126.956	98.0054	82.1577	54.9282	54.7527	42.5671	47.9076	36.4992	39.1237	40.3576	48.8834	72.6874	110.752	166.061	217.329	307.272	415.267	524.64	666.746	785.244	880.695	1011.36	1095.24	1176.38	1226.13	1293.99	1380.3	1451.11
-18	663.702	594.931	567.047	556.974	585.746	583.362	517.848	506.336	486.802	473.363	450.614	410.85	378.825	343.798	316.823	281.013	269.45	223.656	195.647	175.176	148.58	118.661	94.6621	82.7908	61.2797	56.5643	43.976	49.1375	34.7521	39.0788	41.1473	53.3147	77.8162	115.34	166.18	222.106	309.442	415.646	532.606	672.427	785.699	895.33	1017.59	1094.17	1184.05	1229.25	1295.49	1377.16	1457.3
-19	666.321	591.205	591.662	553.035	587.507	575.968	516.484	512.57	496.523	469.913	450.792	411	383.261	352.982	324.307	277.726	275.617	234.822	209.457	170.995	144.149	113.543	95.3679	80.7804	67.1647	56.5569	46.9026	46.917	35.9259	41.3603	41.4125	55.6143	80.8243	117.123	164.779	226.27	314.488	416.575	537.791	673.164	790.11	903.601	1008.37	1100.57	1184.08	1243.3	1305.5	1375.58	1462.41
-20	665.412	607.039	621.917	546.031	583.819	561.446	522.259	511.829	498.98	447.386	460.367	420.925	370.635	355.856	330.556	283.522	275.184	240.786	216.368	169.152	141.614	113.624	100.746	77.7637	72.6513	52.605	45.8719	42.6975	39.0091	42.5182	43.5758	55.8937	82.926	119.622	166.608	231.465	321.664	419.644	543.143	661.41	792.881	908.282	1003.35	1106.11	1178.72	1252.59	1321.66	1383.39	1455.71
-21	665.913	611.128	625.786	543.716	587.492	546.49	533.87	515.934	494.585	431.902	460.056	429.657	374.025	346.857	336.586	300.068	256.874	234.376	215.513	174.805	142.927	112.461	103.064	74.0929	77.1049	51.044	45.1885	43.3328	41.3755	41.375	46.4282	57.9378	85.8033	121.683	173.349	236.127	323.537	424.461	548.754	669.952	794.93	906.556	1003.13	1106.87	1184.42	1261.92	1343.04	1388.52	1461.41
-22	660.664	605.201	613.59	535.058	608.429	535.865	535.781	525.253	495.514	445.529	459.918	426.604	394.879	343.284	334.976	319.638	253.628	231.348	213.304	180.937	148.739	118.207	106.787	73.7385	75.7528	50.4001	44.2103	45.5125	40.9395	43.3685	48.8871	61.2263	87.849	127.499	176.774	240.87	332.734	429.145	558.707	676.963	800.269	908.755	1010.5	1115.02	1192.43	1268.35	1356.89	1401.21	1469.14
-23	651.935	595.565	602.528	531.143	610.825	541.305	533.379	520.903	500.187	445.87	456.12	414.035	399.246	363.641	328.432	311.373	259.129	231.686	208.253	180.195	151.961	123.612	97.4257	77.3315	76.6793	46.3885	44.2354	47.2181	43.4621	47.5739	50.1446	62.5932	89.8842	132.205	175.161	246.911	337.97	435.887	564.213	679.683	808.047	906.55	1016.38	1104.98	1199.04	1275.99	1350.78	1407.89	1479.28
-24	670.975	580.537	589.77	546.055	599.391	565.845	531.013	519.825	506.045	436.732	448.056	395.627	399.552	379.094	334.699	289.57	270.372	234.425	206.832	180.719	160.193	126.66	86.1401	77.5121	74.9197	45.2821	47.4535	49.1794	47.8747	49.2912	53.2383	62.7204	91.1496	134.727	170.766	249.776	339.051	443.68	564.138	687.253	814.627	906.254	1015.21	1085.99	1202.48	1273.69	1344.38	1420.36	1487.63
-25	665.18	577.724	590.115	560.488	596.65	580.791	526.411	525.756	503.837	429.906	443.36	380.47	395.87	387.94	344.333	282.663	277.133	238.581	217.559	181.138	163.715	125.14	85.8946	77.0725	70.5829	47.7183	52.708	45.4684	51.8955	50.557	56.9934	63.3663	95.1478	137.814	167.777	252.725	339.597	450.259	566.553	691.365	807.482	907.088	1020.02	1078.36	1205.14	1286.75	1346.24	1424.39	1482.96
-26	645.083	584.545	592.778	570.685	584.807	566.046	521.899	534.008	492.695	423.392	445.573	370.823	391.281	381.631	333.89	281.549	275.991	235.997	228.106	176.816	157.51	124.818	91.5332	80.4507	71.702	52.3314	57.6748	43.2207	52.2312	53.6592	56.8775	66.4128	99.5405	140.845	175.088	258.606	344.35	452.29	571.173	696.464	805.239	911.751	1023.67	1086.7	1212.6	1291.44	1348.64	1425.57	1475.9
-27	628.412	567.093	602.077	590.991	561.282	551.318	523.497	530.712	484.55	430.77	461.325	390.657	396.72	370.882	317.535	297.445	270.909	239.808	231.013	170.941	159.261	127.549	89.6751	83.5532	71.4077	57.3565	56.7338	46.2812	52.1306	52.2884	56.8871	72.1287	101.438	141.508	181.633	261.198	347.671	455.375	580.208	707.74	807.663	923.563	1035.22	1090.73	1214.46	1281.8	1346.47	1427.48	1470.36
-28	636.92	575.422	601.121	607.944	555.582	554.103	521.128	528.321	462.768	453.322	477.607	415.724	400.999	362.702	314.637	308.248	268.874	246.556	230.292	174.01	162.555	130.658	84.9948	88.3335	69.0146	63.1031	54.6459	47.1765	52.0857	52.0313	59.811	77.0493	102.334	141.221	187.024	262.092	350.89	457.188	585.46	717.195	815.676	939.12	1036.45	1106.23	1225.94	1274.73	1356.29	1428.71	1463.26
-29	644.54	602.327	600.07	612.689	558.627	546.218	538.983	523.987	450.926	463.138	476.939	418.332	401.173	364.122	317.536	317.36	286.903	247.212	227.845	184.208	160.762	130.73	92.7532	86.3116	66.4274	67.4802	48.7445	46.6349	50.6735	55.926	62.3945	76.3934	103.929	144.101	189.987	264.772	351.131	456.131	587.884	715.604	823.8	954.424	1040.89	1124.77	1225.89	1287.09	1360.28	1430.83	1457.94
-30	621.848	625.888	599.225	589.425	558.802	557.796	551.718	517.485	474.386	461.394	472.838	411.411	402.796	379.387	318.235	311.923	292.259	244.017	216.999	196.626	159.884	121.42	103.985	82.8429	67.7913	67.5663	42.0792	50.9947	51.247	59.7163	63.9259	73.1392	106.378	146.765	191.755	269.326	357.747	458.522	597.247	709.758	831.358	955.015	1042.64	1125.63	1241.45	1297.53	1353.02	1440.31	1461
-31	615.068	624.973	610.576	574.06	562.095	574.466	540.509	514.991	500.537	479.492	481.135	402.815	411.095	388.547	335.31	304.389	289.02	248.483	213.251	200.768	159.87	113.114	112.587	81.5662	71.746	67.902	43.5259	55.6148	54.6972	60.6981	64.7469	70.9868	109.99	149.777	197.148	273.939	367.67	465.366	606.833	705.957	832.594	950.268	1039.81	1124.35	1236.25	1293.31	1342.13	1439.66	1475.47
-32	633.954	628.517	628.559	576.11	574.882	580.541	520.992	521.915	526.698	509.631	486.549	422.198	416.623	376.576	337.195	301.79	293.44	252.28	224.633	196.853	160.711	113.903	117.394	85.1782	71.9265	65.3527	51.5024	59.132	57.8693	62.315	65.4568	70.6867	112.626	149.517	200.857	277.689	372.129	475.831	606.116	706.228	833.626	948.699	1035.02	1131.1	1212.65	1290.82	1346.93	1425.97	1489.85
-33	630.923	626.673	658.377	587.208	585.911	578.071	529.514	538.969	534.83	512.528	478.78	451.981	428.564	367.028	330.516	298.986	288.001	239.968	227.342	186.865	160.283	119.533	116.133	85.4854	71.8578	59.0214	56.3466	56.6486	59.1957	65.0043	64.7778	73.3697	112.874	149.412	205.489	278.495	372.51	479.775	598.338	710.509	835.557	950.486	1030.25	1141.45	1207.09	1297.3	1352.87	1418.74	1503.86
-34	640.516	618.457	663.779	592.853	577.201	585.832	535.525	543.956	554.649	506.21	469.998	475.529	430.053	368.894	329.213	290.079	273.054	230.872	215.627	190.417	163.22	125.141	117.279	81.9104	79.0463	56.0251	57.6328	49.8126	57.9251	59.877	66.7319	75.688	114.982	152.772	214.677	276.243	379.868	481.746	592.963	718.455	842.058	952.349	1027.4	1144.45	1213.66	1287.34	1355.39	1409.23	1511.81
-35	636.658	606.403	645.63	582.541	569.285	586.657	534.576	533.57	564.857	504.179	444.751	481.286	432.999	369.629	344.594	287.566	268.076	230.368	205.423	198.897	164.252	127.373	117.343	81.57	88.1636	55.2548	53.3695	48.5003	53.0018	54.3522	67.7501	75.5886	117.921	154.892	219.961	283.464	386.016	487.594	593.698	722.789	847.899	949.95	1032.51	1139.17	1205.24	1281.53	1369.65	1400.87	1514.47
-36	635.825	571.21	612.022	586.876	575.763	576.259	538.398	512.071	554.807	500.594	424.031	462.563	440.997	359.548	358.567	284.154	262.865	232.443	197.28	195.9	156.833	133.376	111.072	87.3053	86.697	56.1797	51.0639	51.6361	51.331	55.7255	68.0469	81.0055	119.518	158.188	224.496	291.339	386.296	489.304	603.206	726.233	847.613	944.651	1034.73	1131.57	1205.25	1292.45	1388.53	1408.91	1487.15
-37	648.177	569.339	598.628	590.232	588.816	580.621	527.415	501.365	530.642	493.518	431.797	443.447	437.656	375.269	350	285.842	268.907	244.919	206.363	188.263	153.839	137.076	104.478	91.6061	81.9797	55.695	55.0934	53.3346	52.0074	62.0316	71.57	86.0599	120.644	155.552	224.351	287.457	385.917	486.363	621.064	730.306	843.855	941.84	1039.91	1129.23	1214.48	1310.23	1381.81	1437.04	1466.51
-38	618.597	596.309	581.744	593.427	600.257	614.986	520.959	503.852	512.626	472.167	452.066	415.842	432.418	402.127	354.32	288.719	290.531	245.829	222.699	201.601	156.853	137.881	102.011	95.2526	81.7819	59.7282	59.8339	57.5104	54.6166	64.3813	72.0945	86.3436	123.589	154.856	223.788	281.963	392.531	487.47	634.061	741.646	852.052	954.796	1041.29	1139.28	1221.16	1310.5	1367.7	1449.77	1472.3
-39	579.797	647.749	585.62	612.288	598.62	629.024	521.311	518.648	505.859	442.948	466.004	407.655	422.683	403.426	358.43	292.798	300.653	249.087	225.37	204.328	156.275	149.746	98.9481	96.4865	75.7186	66.2769	59.9636	59.338	54.7379	60.2964	70.6676	84.4924	123.417	159.129	228.239	289.023	397.675	500.825	636.976	751.611	861.876	972.589	1038.74	1145.86	1219.37	1315.45	1372.33	1447.82	1488.73
-40	574.804	677.878	593.808	625.26	592.465	626.879	535.304	537.388	513.692	435.924	466.676	421.094	413.799	381.277	349.165	314.619	303.259	251.252	217.909	202.276	152.907	157.606	94.4857	96.0106	64.278	70.0398	58.4041	60.5473	57.0335	60.7761	69.9772	88.1318	125.961	164.517	234.014	301.659	404.88	521.061	638.637	750.413	863.829	988.115	1048.32	1140.75	1222.45	1328.45	1391.84	1462.82	1490.68
-41	609.027	689.517	614.942	612.838	595.939	617.038	542.956	537.82	524.708	452.47	454.37	434.313	392.722	368.611	338.263	330.362	315.279	255.66	207.368	212.163	145.406	157.201	101.309	94.43	69.8437	71.2081	56.3931	58.6403	60.0887	62.6751	69.6107	97.4588	125.012	167.143	234.598	306.909	410.073	532.18	641.867	752.188	861.453	986.186	1054.67	1130.14	1229.55	1329.82	1398.93	1475.35	1484.47
-42	643.709	671.907	649.856	591.765	581.84	600.906	525.601	542.816	513.701	459.472	451.524	429.967	393.456	385.813	327.184	339.665	318.547	253.103	201.753	216.266	144.841	154.45	114.468	88.4899	80.5198	71.0425	54.8565	57.189	59.5238	63.3124	72.2779	103.846	122.86	170.448	234.987	311.864	410.292	532.729	646.352	752.724	863.745	986.186	1067.95	1126.32	1235.5	1331.49	1395.39	1483.21	1486.2
-43	676.29	661.211	653.885	589.782	567.153	587.203	520.298	540.153	490.493	441.077	462.572	424.051	404.544	406.416	343.035	344.293	302.639	239.088	203.558	214.387	160.158	147.569	117.468	79.9898	79.9106	68.8278	51.659	55.2291	58.5119	64.1712	76.8453	101.064	123.949	174.069	236.093	321.577	409.057	529.142	639.239	756.362	870.245	997.98	1073.51	1140.98	1238.04	1325.66	1393.24	1478.88	1495.78
-44	681.798	639.839	636.676	609.947	600.402	584.525	542.167	539.935	479.58	444.034	450.572	428.676	405.194	423.24	374.213	348.43	277.132	228.578	201.289	194.04	166.051	148.004	115.204	76.0119	79.7239	67.7151	52.1511	59.6432	58.041	64.7513	79.815	95.6234	129.407	172.745	238.716	328.994	412.808	531.064	634.663	757.393	870.51	1006.16	1082.74	1154.99	1227.14	1316.22	1392.22	1466.88	1498.75
-45	677.148	615.457	634.706	634.368	640.644	577.75	563.141	540.595	484.637	469.589	441.684	436.144	409.386	412.94	381.853	345.348	274.164	231.01	189.523	173.789	170.647	143.464	110.865	77.1049	91.5293	70.2826	54.1929	59.3348	55.6354	63.9652	80.5399	98.5075	134.416	173.045	241.809	327.009	424.183	537.54	640.414	765.349	867.512	994.253	1096.96	1160.66	1228.88	1311.87	1387.86	1447.1	1497.04
-46	682.17	597.374	631.82	658.794	646.644	537.642	564.354	538.193	494.102	490.643	454.398	442.154	405.189	382.704	372.228	331.739	286.308	228.17	199.737	170.331	167.622	124.047	109.547	86.7927	92.5465	67.0589	54.5658	54.4955	57.3515	60.7201	79.2904	101.914	132.107	175.06	240.744	318.086	431.371	542.117	639.654	778.468	872.06	981.228	1096.26	1169.98	1238.02	1313.5	1369.97	1433.78	1489.59
-47	686.628	598.582	627.132	679.617	630.69	512.267	558.539	533.992	509.742	486.72	456.695	435.535	393.606	378.871	350.451	328.03	293.73	207.121	220.535	168.656	172.112	103.732	101.814	94.3682	90.7863	65.7232	48.4231	54.9892	60.6183	58.3689	83.0768	101.094	129.149	179.141	241.33	317.175	432.128	542.176	640.169	786.295	890.162	993.757	1092.34	1178.41	1255.45	1313.34	1359.96	1437.64	1489.09
-48	691.695	634.512	671.465	706.086	622.919	562.269	548.571	519.003	508.937	482.223	453.744	430.081	389.814	399.475	348.3	317.582	285.535	206.59	223.377	164.544	179.475	102.643	96.3216	95.5338	92.6498	65.1325	44.2577	60.6577	65.9107	57.9599	83.9347	97.6369	136.16	181.481	247.019	323.513	439.64	542.144	644.553	787.499	896.537	1001.06	1088.82	1172.82	1270.86	1305.48	1371.13	1446.67	1504.35
-49	672.057	639.425	688.493	721.678	610.189	587.969	532.006	502.432	504.06	494.516	465.022	437.046	397.227	412.816	355.517	299.303	285.454	218.774	215.997	154.067	172.117	121.587	98.1535	98.985	93.6371	66.4357	52.5597	60.1543	68.5576	63.1079	78.9951	98.5445	142.445	183.064	257.547	321.621	449.741	549.339	656.18	781.503	893.482	1001.16	1093.76	1164.54	1280.69	1300.61	1388.8	1450.77	1514.59
-50	647.089	641.969	662.458	716.433	589.561	567.388	549.99	501.727	504.55	502.706	475.16	440.56	414.608	408.511	366.855	306.744	283.886	235.453	210.244	164.681	162.189	128.369	100.43	108.476	93.1704	63.6615	63.4527	57.5745	67.04	67.5801	76.419	105.086	143.727	188.443	265.46	322.853	446.669	563.166	671.647	781.449	890.932	998.606	1101.65	1157.55	1285.09	1306.52	1413.42	1450.8	1526.33
-51	661.99	636.855	656.424	666.221	558.938	570.154	586.688	502.945	500.792	499.297	476.612	446.97	428.342	399.083	377.536	329.698	285.538	237.057	224.346	183.007	166.48	120.08	97.1542	108.739	92.8369	66.9245	65.3652	60.3503	62.4147	67.3555	78.4077	112.05	147.08	191.704	269.598	330.827	435.124	570.842	680.273	786.828	889.562	995.409	1103.79	1165.08	1279.14	1329.13	1426.02	1466	1535.81
-52	660.956	607.167	664.776	625.947	540.967	577.873	579.717	500.155	494.399	486.002	466.705	455.863	423.288	406.127	384.248	319.581	283.411	243.089	231.249	190.749	169.37	111.842	98.9768	95.9333	88.4908	69.7979	62.9543	58.8699	60.387	68.2725	82.9462	116.166	149.724	192.345	267.79	341.167	427.078	571.928	681.807	792.675	889.098	991.527	1098.08	1180.25	1275.74	1351.75	1420.3	1483.6	1538.65
-53	661.989	601.856	622.596	579.456	525.532	564.083	552.771	506.527	496.69	492.48	476.868	449.562	409.811	422.059	364.696	312.067	288.284	257.93	227.071	190.442	163.595	111.643	106.148	93.3117	86.3384	67.979	61.5335	56.1424	63.7938	73.6698	87.533	117.81	154.641	189.768	264.547	352.526	434.037	575.575	682.089	796.854	897.138	995.862	1097.21	1190	1276.63	1357.56	1401.32	1487.35	1515.34
-54	714.471	606.006	598.907	550.9	536.227	562.319	555.885	509.555	500.711	520.525	477.391	447.042	414.635	436.533	337.278	321.185	287.879	257.125	231.653	183.066	152.127	120.835	111.673	96.6514	82.8197	67.3717	65.8039	58.1211	68.2987	76.8299	91.4196	118.502	156.322	188.652	263.002	353.631	442.508	576.697	684.033	794.938	910.748	997.076	1104.43	1193.76	1283.05	1354.13	1413.49	1466.78	1502.89
-55	718.017	585.82	576.58	518.237	562.678	586.764	589.564	499.93	489.874	521.527	472.957	440.929	429.556	427.03	321.175	333.762	283.472	242.364	225.805	177.257	146.544	125.024	104.098	99.7404	83.8522	69.9781	69.508	57.9599	69.7101	78.0605	91.8209	116.369	152.79	193.486	273.212	349.864	454.509	573.959	686.462	792.847	906.996	997.681	1120.17	1198.93	1279.18	1352.16	1416.72	1460.84	1507.88
-56	685.847	563.129	555.43	527.923	589.314	579.708	592.521	495.29	505.291	472.677	483.534	443.591	434.149	411.781	325.752	342.737	281.911	241.941	217.061	163.85	155.288	122.745	96.2071	93.1438	90.3896	73.8863	72.3277	59.1035	74.1856	79.4136	92.6021	111.932	149.234	197.757	286.5	346.595	464.791	582.362	686.71	791.515	905.387	1001.32	1130.34	1205.38	1263.51	1341.5	1403.29	1459.72	1520.6
-57	662.675	596.666	564.318	573.645	605.322	559.966	558.676	503.98	510.116	443.032	476.228	452.287	421.369	397.081	346.772	347.153	269.593	256.857	215.257	158.153	163.316	124.991	98.9539	92.3161	88.251	75.2376	74.4863	61.572	77.3314	76.5804	96.1536	108.419	153.532	202.914	283.296	353.176	467.332	604.024	681.407	796.17	902.594	1015.22	1127.63	1209.15	1253.6	1333.2	1411.06	1472.03	1545.74
-58	655.339	647.394	579.72	604.028	590.406	571.606	555.603	500.124	500.202	435.927	440.382	429.315	412.46	385.055	377.118	355.524	263.179	271.436	217.393	164.052	167.048	123.467	113.427	104.098	86.594	72.6108	76.3934	60.8201	81.1008	73.5724	96.0721	114.039	161.425	207.529	274.777	366.944	467.923	614.551	690.027	800.571	912.749	1025.92	1109.85	1218.64	1255.78	1330.87	1430.33	1470.71	1559.56
-59	674.53	655.707	610.179	620.486	583.304	578.604	581.906	499.35	495.319	453.433	430.962	422.173	401.867	388.298	349.897	347.813	271.727	273.794	217.074	166.287	163.102	116.293	122.611	115.436	92.7258	74.5815	78.9951	59.1322	85.4695	72.1379	93.1982	121.91	167.17	214.6	274.652	371.538	470.699	616.567	696.931	808.095	931.085	1021.94	1090.98	1211.54	1262.52	1337.48	1443.42	1459.76	1564.13
-60	667.351	644.954	651.334	627.081	561.464	579.114	606.211	506.074	511.118	493.086	444.177	430.143	383.997	389.896	311.438	345.495	283.441	260.835	237.789	165.305	162.053	114.368	115.722	101.472	100.069	80.3236	76.1076	63.8171	86.9488	73.9292	95.0817	126.892	164.466	217.687	282.109	376.297	481.832	618.96	700.538	822.844	946.341	1025.42	1088.27	1217.46	1265.25	1343.69	1427.39	1458.02	1565.97
[truncated: 12 more columns]

## Sheet: Fig. 2c
nb (/cm^2)	CS (fF)	m (meV)
1684930000000	211.965	0
1657300000000	211.951	-1.55527e-06
1629680000000	211.964	-3.00053e-06
1602060000000	211.949	-4.47583e-06
1574440000000	211.929	-1.00423e-05
1546820000000	211.958	-1.42386e-05
1519190000000	212.01	-8.10413e-06
1491570000000	212.018	5.69948e-06
1463950000000	211.99	1.72337e-05
1436330000000	211.96	2.18788e-05
1408710000000	211.947	2.14536e-05
1381090000000	211.956	2.07183e-05
1353460000000	211.967	2.27535e-05
1325840000000	211.956	2.50387e-05
1298220000000	211.938	2.39331e-05
1270600000000	211.955	2.29375e-05
1242980000000	212.026	3.31114e-05
1215360000000	212.062	5.66913e-05
1187730000000	212.073	8.62573e-05
1160110000000	212.05	0.000114674
1132490000000	212.062	0.000141943
1104870000000	212.043	0.000168621
1077250000000	212.048	0.000193872
1049630000000	212.041	0.000219092
1022000000000	212.014	0.000240364
994382000000	211.982	0.000254609
966760000000	211.975	0.000264345
939139000000	211.998	0.000276291
911517000000	211.996	0.000291006
883895000000	211.947	0.000299672
856273000000	211.881	0.000294442
828652000000	211.815	0.000273207
801030000000	211.805	0.000242831
773408000000	211.815	0.000212705
745787000000	211.828	0.000185773
718165000000	211.8	0.000157269
690543000000	211.793	0.000124667
662921000000	211.808	9.32976e-05
635300000000	211.798	6.27389e-05
607678000000	211.785	2.96254e-05
580056000000	211.764	-7.44575e-06
552434000000	211.757	-4.77737e-05
524813000000	211.726	-9.24817e-05
497191000000	211.699	-0.000144096
469569000000	211.683	-0.000200795
441948000000	211.659	-0.000262157
414326000000	211.632	-0.000329588
386704000000	211.569	-0.000407867
359082000000	211.518	-0.000499949
331461000000	211.493	-0.000601201
303839000000	211.449	-0.000710782
276217000000	211.369	-0.000835452
248596000000	211.219	-0.000988324
220974000000	210.916	-0.0012
193352000000	210.463	-0.0015
165730000000	209.761	-0.00195
138109000000	208.893	-0.00259
110487000000	207.88	-0.00347
82865200000	206.881	-0.00461
55243400000	206.032	-0.00599
27621700000	205.39	-0.00756
0	205.04	-0.00926
-27621700000	205.117	-0.011
-55243400000	205.503	-0.01268
-82865200000	206.098	-0.01423
-110487000000	206.932	-0.01559
-138109000000	207.884	-0.01672
-165730000000	208.87	-0.0176
-193352000000	209.611	-0.01826
-220974000000	210.14	-0.01876
-248596000000	210.468	-0.01916
-276217000000	210.69	-0.01949
-303839000000	210.865	-0.01976
-331461000000	210.997	-0.02
-359082000000	211.106	-0.02021
-386704000000	211.195	-0.02039
-414326000000	211.257	-0.02055
-441948000000	211.308	-0.0207
-469569000000	211.347	-0.02084
-497191000000	211.366	-0.02097
-524813000000	211.374	-0.0211
-552434000000	211.381	-0.02122
-580056000000	211.397	-0.02134
-607678000000	211.406	-0.02146
-635300000000	211.434	-0.02158
-662921000000	211.471	-0.02168
-690543000000	211.504	-0.02178
-718165000000	211.512	-0.02187
-745787000000	211.518	-0.02196
-773408000000	211.532	-0.02205
-801030000000	211.561	-0.02213
-828652000000	211.623	-0.0222
-856273000000	211.632	-0.02226
-883895000000	211.641	-0.02231
-911517000000	211.654	-0.02237
-939139000000	211.661	-0.02242
-966760000000	211.685	-0.02247
-994382000000	211.689	-0.02251
-1022000000000	211.664	-0.02256
-1049630000000	211.679	-0.02261
-1077250000000	211.703	-0.02265
-1104870000000	211.709	-0.02269
-1132490000000	211.701	-0.02273
-1160110000000	211.686	-0.02277
-1187730000000	211.686	-0.02281
-1215360000000	211.683	-0.02285
-1242980000000	211.696	-0.0229
-1270600000000	211.722	-0.02293
-1298220000000	211.72	-0.02297
-1325840000000	211.745	-0.023
-1353460000000	211.755	-0.02302
-1381090000000	211.767	-0.02304
-1408710000000	211.773	-0.02306
-1436330000000	211.775	-0.02308
-1463950000000	211.772	-0.0231
-1491570000000	211.752	-0.02312
-1519190000000	211.731	-0.02315
-1546820000000	211.745	-0.02318
-1574440000000	211.777	-0.0232
-1602060000000	211.8	-0.02321
-1629680000000	211.789	-0.02322
-1657300000000	211.774	-0.02324
-1684930000000	211.777	-0.02325
-1712550000000	211.786	-0.02327
-1740170000000	211.801	-0.02328
-1767790000000	211.832	-0.02329
-1795410000000	211.845	-0.02329
-1823030000000	211.827	-0.02329
-1850660000000	211.818	-0.02329
-1878280000000	211.831	-0.02329
-1905900000000	211.833	-0.02329

## Sheet: Fig. 2d
t (nm)	Gap (dI/dV)	error	Gap (EA)	error	Gap (CQ)	error	Gap (DFT)
1	1050	80	431	2.9			601.6
2							223.6
3	220	30	145	1.2			117.7
4							60
5							33.3
6	67	8	14.5	1.3	83	3	17.3
7	40	8	5.3	0.6			11.9
8	23	3	4	0.2	35.5	2.5	8.4
9	16	2	3	0.3	21.5	2	5.1
10	7.5	1.2					2.8

## Sheet: Fig. 3a
10nm				9nm						Inset
T(K)	Rxx	error		T(K)	Rxx	error				T(K)	redge	error
1.5	12.64	0.12		2	566	11.3				1.5	13.5325	0.53421
4	12.68	0.11		3.25	483	9.7				4	13.757	0.59669
5.25	12.52	0.1		4.5	394	7.9				5.25	13.719	0.58429
6.5	12.31	0.1		5.75	325	6.5				6.5	13.65	0.58109
9	11.93	0.15		7	268	5.4				9	13.559	0.69512
14	11.63	0.17		8.25	227	4.5				14	13.8126	0.87262
19	11.55	0.16		9.5	204	4.1				19	14.4408	1.0513
24	11.63	0.17		12	161	3.2				24	15.0662	1.02605
29	11.77	0.12		14.5	131	2.6				29	15.8088	0.94457
34	11.84	0.09		17	118	2.4				34	16.3482	0.91105
39	12.02	0.08		22	100	2				39	16.9224	0.82799
44	12.27	0.09		27	88	1.8				44	17.6669	0.81555
49	12.38	0.09		32	79	1.6				49	18.3219	0.80986
54	12.34	0.1		37	75	1.5				54	18.832	0.86036
59	12.12	0.03		42	73	1.5				59	19.1947	0.82831
64	11.93	0.04		47	69.4	1.4				64	19.8196	0.91092
69	11.64	0.04		52	65	1.3				69	20.2599	0.95714
74	11.31	0.03		57	59.9	1.2				74	20.5813	0.95397
79	11.03	0.02		62	54.3	1.1				79	21.138	0.96913
84	10.74	0.03		67	49	1				84	21.7378	1.00027
89	10.51	0.04		72	44.7	0.9				89	22.5844	1.05131
94	10.25	0.05		77	40.9	0.8				94	23.3641	1.10205
99	10	0.03		82	37.4	0.7				99	24.4263	1.08234
104	9.79	0.03		87	34.4	0.7				104	25.459	1.11294
109	9.58	0.04		92	31.8	0.6				109	26.839	1.2021
114	9.4	0.03		97	29.5	0.6				114	28.4797	1.23553
119	9.2	0.05		102	27.5	0.6				119	29.9666	1.35406
124	9.03	0.04		107	25.7	0.5				124	32.1738	1.37974
129	8.85	0.05		112	24	0.5				129	34.8065	1.53944
134	8.69	0.03		117	22.7	0.5				134	38.1504	1.61257
139	8.53	0.05		122	21.4	0.4				139	42.0132	1.84218
144	8.39	0.03		127	20.2	0.4				144	47.4174	1.94413
149	8.24	0.04		132	19.1	0.4				149	53.3583	2.26314
154	8.12	0.03		137	18.1	0.4				154	62.198	2.52439
159	7.99	0.02		142	17.2	0.3				159	72.5316	2.85459
164	7.86	0.04		147	16.4	0.3				164	80.8775	3.29083
169	7.75	0.03		152	15.7	0.3				169	90.8513	3.61177
174	7.64	0.03		157	15	0.3				174	112.765	4.32187
179	7.53	0.03		162	14.5	0.3				179	150.477	5.90866
184	7.44	0.03		167	14.1	0.3				184	228.575	8.8507
189	7.35	0.03		172	13.7	0.3				189	247.847	9.52798
194	7.26	0.03		177	13.2	0.3
199	7.17	0.03		182	12.8	0.3
201.5	7.1	0.03		187	12.4	0.2
				192	11.9	0.2
				197	11.5	0.2
				202	11.1	0.2

## Sheet: Fig. 3a-map
9nm					10nm
Vbg	Rxx	T			Vbg	Rxx	T
-3.22	7.11333	2			-1.9875	2.46687	1.5
-3.2	6.8814	2			-1.975	2.45896	1.5
-3.18	6.87384	2			-1.9625	2.45871	1.5
-3.16	6.95551	2			-1.95	2.4592	1.5
-3.14	7.08903	2			-1.9375	2.46301	1.5
-3.12	7.23009	2			-1.925	2.47243	1.5
-3.1	7.37268	2			-1.9125	2.48182	1.5
-3.08	7.52136	2			-1.9	2.49162	1.5
-3.06	7.6803	2			-1.8875	2.50084	1.5
-3.04	7.80826	2			-1.875	2.5081	1.5
-3.02	7.90087	2			-1.8625	2.51603	1.5
-3	7.87104	2			-1.85	2.52603	1.5
-2.98	7.79475	2			-1.8375	2.53518	1.5
-2.96	7.73503	2			-1.825	2.54278	1.5
-2.94	7.81422	2			-1.8125	2.5514	1.5
-2.92	7.8917	2			-1.8	2.55873	1.5
-2.9	7.96005	2			-1.7875	2.56615	1.5
-2.88	7.96323	2			-1.775	2.57376	1.5
-2.86	7.97685	2			-1.7625	2.58238	1.5
-2.84	8.04369	2			-1.75	2.59041	1.5
-2.82	8.15396	2			-1.7375	2.59768	1.5
-2.8	8.29361	2			-1.725	2.60366	1.5
-2.78	8.37836	2			-1.7125	2.61201	1.5
-2.76	8.28748	2			-1.7	2.62023	1.5
-2.74	8.21655	2			-1.6875	2.62686	1.5
-2.72	8.34152	2			-1.675	2.634	1.5
-2.7	8.59995	2			-1.6625	2.64149	1.5
-2.68	8.87875	2			-1.65	2.65172	1.5
-2.66	9.03611	2			-1.6375	2.6657	1.5
-2.64	9.05677	2			-1.625	2.67963	1.5
-2.62	9.01227	2			-1.6125	2.69331	1.5
-2.6	9.06631	2			-1.6	2.7082	1.5
-2.58	9.26022	2			-1.5875	2.72313	1.5
-2.56	9.53381	2			-1.575	2.73889	1.5
-2.54	9.64488	2			-1.5625	2.75561	1.5
-2.52	9.75434	2			-1.55	2.76894	1.5
-2.5	9.91826	2			-1.5375	2.77858	1.5
-2.48	10.0136	2			-1.525	2.78645	1.5
-2.46	10.0192	2			-1.5125	2.79673	1.5
-2.44	10.1948	2			-1.5	2.81069	1.5
-2.42	10.6216	2			-1.4875	2.82646	1.5
-2.4	11.124	2			-1.475	2.84232	1.5
-2.38	11.5038	2			-1.4625	2.85674	1.5
-2.36	11.76	2			-1.45	2.8737	1.5
-2.34	11.955	2			-1.4375	2.8851	1.5
-2.32	12.1403	2			-1.425	2.8949	1.5
-2.3	12.2923	2			-1.4125	2.91058	1.5
-2.28	12.4901	2			-1.4	2.93132	1.5
-2.26	12.8134	2			-1.3875	2.95166	1.5
-2.24	13.04	2			-1.375	2.96948	1.5
-2.22	13.2212	2			-1.3625	2.99113	1.5
-2.2	13.3413	2			-1.35	3.01799	1.5
-2.18	13.5661	2			-1.3375	3.04468	1.5
-2.16	14.0827	2			-1.325	3.06962	1.5
-2.14	15.0545	2			-1.3125	3.08903	1.5
-2.12	16.0123	2			-1.3	3.10675	1.5
-2.1	16.8665	2			-1.2875	3.12999	1.5
-2.08	17.3629	2			-1.275	3.1638	1.5
-2.06	17.7639	2			-1.2625	3.19169	1.5
-2.04	18.5967	2			-1.25	3.2174	1.5
-2.02	19.914	2			-1.2375	3.24054	1.5
-2	21.302	2			-1.225	3.25871	1.5
-1.98	22.3263	2			-1.2125	3.2772	1.5
-1.96	23.0186	2			-1.2	3.30491	1.5
-1.94	23.8965	2			-1.1875	3.34819	1.5
-1.92	25.7047	2			-1.175	3.39583	1.5
-1.9	27.9174	2			-1.1625	3.44749	1.5
-1.88	31.2364	2			-1.15	3.49362	1.5
-1.86	35.5365	2			-1.1375	3.53727	1.5
-1.84	39.5681	2			-1.125	3.57659	1.5
-1.82	45.0443	2			-1.1125	3.62561	1.5
-1.8	51.8516	2			-1.1	3.67494	1.5
-1.78	60.746	2			-1.0875	3.74068	1.5
-1.76	74.3303	2			-1.075	3.80777	1.5
-1.74	95.3998	2			-1.0625	3.87862	1.5
-1.72	126.219	2			-1.05	3.94532	1.5
-1.7	162.635	2			-1.0375	4.01947	1.5
-1.68	200.887	2			-1.025	4.09441	1.5
-1.66	241.979	2			-1.0125	4.17342	1.5
-1.64	288.828	2			-1	4.25411	1.5
-1.62	345.208	2			-0.9875	4.35098	1.5
-1.6	402.605	2			-0.975	4.45942	1.5
-1.58	462.179	2			-0.9625	4.57834	1.5
-1.56	518.45	2			-0.95	4.70773	1.5
-1.54	555.147	2			-0.9375	4.85252	1.5
-1.52	566.867	2			-0.925	5.01579	1.5
-1.5	566.393	2			-0.9125	5.18161	1.5
-1.48	553.268	2			-0.9	5.35725	1.5
-1.46	523.268	2			-0.8875	5.52107	1.5
-1.44	484.396	2			-0.875	5.70028	1.5
-1.42	430.342	2			-0.8625	5.93114	1.5
-1.4	372.612	2			-0.85	6.21211	1.5
-1.38	313.314	2			-0.8375	6.54991	1.5
-1.36	251.071	2			-0.825	6.86352	1.5
-1.34	198.597	2			-0.8125	7.17194	1.5
-1.32	160.187	2			-0.8	7.47077	1.5
-1.3	130.971	2			-0.7875	7.87364	1.5
-1.28	106.86	2			-0.775	8.26508	1.5
-1.26	88.7875	2			-0.7625	8.67388	1.5
-1.24	74.4378	2			-0.75	9.2014	1.5
-1.22	61.7644	2			-0.7375	9.89683	1.5
-1.2	51.1713	2			-0.725	10.5662	1.5
-1.18	42.2582	2			-0.7125	11.0972	1.5
-1.16	34.7735	2			-0.7	11.5704	1.5
-1.14	29.0046	2			-0.6875	12.0945	1.5
-1.12	24.1656	2			-0.675	12.5537	1.5
-1.1	20.2627	2			-0.6625	12.8643	1.5
-1.08	17.2786	2			-0.65	13.0099	1.5
-1.06	14.8655	2			-0.6375	13.026	1.5
-1.04	12.916	2			-0.625	12.9777	1.5
-1.02	11.2738	2			-0.6125	12.8234	1.5
-1	10.0136	2			-0.6	12.4587	1.5
-0.98	8.94415	2			-0.5875	12.0146	1.5
-0.96	7.99601	2			-0.575	11.5906	1.5
-0.94	7.23009	2			-0.5625	11.0987	1.5
-0.92	6.5804	2			-0.55	10.4429	1.5
-0.9	6.04905	2			-0.5375	9.79006	1.5
-0.88	5.62988	2			-0.525	9.15378	1.5
-0.86	5.23501	2			-0.5125	8.5921	1.5
-0.84	4.90864	2			-0.5	8.11916	1.5
-0.82	4.62852	2			-0.4875	7.7096	1.5
-0.8	4.38012	2			-0.475	7.35579	1.5
-0.78	4.15447	2			-0.4625	7.00512	1.5
-0.76	3.9714	2			-0.45	6.65929	1.5
-0.74	3.802	2			-0.4375	6.30924	1.5
-0.72	3.66145	2			-0.425	6.01737	1.5
-0.7	3.54565	2			-0.4125	5.74906	1.5
-0.68	3.44597	2			-0.4	5.49081	1.5
-0.66	3.32085	2			-0.3875	5.23721	1.5
-0.64	3.22762	2			-0.375	4.99709	1.5
-0.62	3.14119	2			-0.3625	4.77745	1.5
-0.6	3.07264	2			-0.35	4.57731	1.5
-0.58	2.98365	2			-0.3375	4.39748	1.5
-0.56	2.93415	2			-0.325	4.22867	1.5
-0.54	2.86103	2			-0.3125	4.08712	1.5
-0.52	2.7911	2			-0.3	3.98116	1.5
-0.5	2.75673	2			-0.2875	3.88221	1.5
-0.48	2.69116	2			-0.275	3.77118	1.5
-0.46	2.6256	2			-0.2625	3.65349	1.5
-0.44	2.60354	2			-0.25	3.54263	1.5
-0.42	2.54127	2			-0.2375	3.43756	1.5
-0.4	2.505	2			-0.225	3.34212	1.5
-0.38	2.44678	2			-0.2125	3.2575	1.5
-0.36	2.43188	2			-0.2	3.1784	1.5
-0.34	2.39261	2			-0.1875	3.10303	1.5
-0.32	2.32629	2			-0.175	3.02685	1.5
-0.3	2.28883	2			-0.1625	2.95439	1.5
-0.28	2.27929	2			-0.15	2.89366	1.5
-0.26	2.23519	2			-0.1375	2.83835	1.5
-0.24	2.19346	2			-0.125	2.78508	1.5
-0.22	2.19346	2			-0.1125	2.73409	1.5
-0.2	2.16803	2			-0.1	2.67686	1.5
-0.18	2.13386	2			-0.0875	2.62354	1.5
-0.16	2.0981	2			-0.075	2.57986	1.5
-0.14	2.0981	2			-0.0625	2.53975	1.5
-0.12	2.07425	2			-0.05	2.50031	1.5
-0.1	2.0476	2			-0.0375	2.45763	1.5
-0.08	2.00273	2			-0.025	2.41408	1.5
-0.06	1.99955	2			-0.0125	2.37568	1.5
-0.04	1.95504	2			0	2.34052	1.5
-0.02	1.95504	2			0.0125	2.30859	1.5
0	1.95504	2			0.025	2.27794	1.5
0.02	1.93597	2			0.0375	2.24942	1.5
0.04	1.90736	2			0.05	2.22278	1.5
0.06	1.87875	2			0.0625	2.19764	1.5
0.08	1.85968	2			0.075	2.17389	1.5
0.1	1.85968	2			0.0875	2.14885	1.5
0.12	1.85968	2			0.1	2.12554	1.5
0.14	1.84378	2			0.1125	2.1047	1.5
0.16	1.81199	2			0.125	2.08366	1.5
0.18	1.78338	2			0.1375	2.05977	1.5
0.2	1.76431	2			0.15	2.03563	1.5
0.22	1.76431	2			0.1625	2.01403	1.5
0.24	1.76431	2			0.175	1.99732	1.5
0.26	1.72934	2			0.1875	1.98392	1.5
0.28	1.71663	2			0.2	1.96891	1.5
0.3	1.71663	2			0.2125	1.95057	1.5
0.32	1.68484	2			0.225	1.93072	1.5
0.34	1.66894	2			0.2375	1.91237	1.5
0.36	1.66894	2			0.25	1.89372	1.5
0.38	1.63616	2			0.2625	1.87437	1.5
0.4	1.62126	2			0.275	1.85627	1.5
0.42	1.62126	2			0.2875	1.84183	1.5
0.44	1.62126	2			0.3	1.83043	1.5
0.46	1.62126	2			0.3125	1.8187	1.5
0.48	1.62126	2			0.325	1.80552	1.5
0.5	1.62126	2			0.3375	1.79237	1.5
0.52	1.60536	2			0.35	1.77764	1.5
0.54	1.57357	2			0.3625	1.7615	1.5
0.56	1.57357	2			0.375	1.74602	1.5
0.58	1.57357	2			0.3875	1.73544	1.5
0.6	1.56761	2			0.4	1.72654	1.5
0.62	1.52589	2			0.4125	1.71621	1.5
0.64	1.52589	2			0.425	1.70341	1.5
0.66	1.52589	2			0.4375	1.69183	1.5
0.68	1.52589	2			0.45	1.68268	1.5
0.7	1.52589	2			0.4625	1.67391	1.5
-3.22	6.9662	3.25			0.475	1.6617	1.5
-3.2	6.8665	3.25			-1.9875	2.46378	2.75
-3.18	6.8665	3.25			-1.975	2.45871	2.75
-3.16	6.87331	3.25			-1.9625	2.45991	2.75
-3.14	6.98412	3.25			-1.95	2.46351	2.75
-3.12	7.18121	3.25			-1.9375	2.46723	2.75
-3.1	7.42599	3.25			-1.925	2.47216	2.75
-3.08	7.55633	3.25			-1.9125	2.47856	2.75
-3.06	7.58176	3.25			-1.9	2.48679	2.75
-3.04	7.62626	3.25			-1.8875	2.49504	2.75
-3.02	7.62944	3.25			-1.875	2.50477	2.75
-3	7.62944	3.25			-1.8625	2.51578	2.75
-2.98	7.62944	3.25			-1.85	2.52572	2.75
-2.96	7.58474	3.25			-1.8375	2.53283	2.75
-2.94	7.59765	3.25			-1.825	2.53992	2.75
-2.92	7.6354	3.25			-1.8125	2.54722	2.75
-2.9	7.65169	3.25			-1.8	2.55556	2.75
-2.88	7.62944	3.25			-1.7875	2.56515	2.75
-2.86	7.62944	3.25			-1.775	2.57404	2.75
-2.84	7.64306	3.25			-1.7625	2.58271	2.75
-2.82	7.7566	3.25			-1.75	2.59111	2.75
-2.8	7.96005	3.25			-1.7375	2.60063	2.75
-2.78	8.1476	3.25			-1.725	2.61054	2.75
-2.76	8.24615	3.25			-1.7125	2.61862	2.75
-2.74	8.24933	3.25			-1.7	2.62508	2.75
-2.72	8.27019	3.25			-1.6875	2.62837	2.75
-2.7	8.35662	3.25			-1.675	2.63305	2.75
-2.68	8.51636	3.25			-1.6625	2.63943	2.75
-2.66	8.67848	3.25			-1.65	2.6481	2.75
-2.64	8.76023	3.25			-1.6375	2.65939	2.75
-2.62	8.84061	3.25			-1.625	2.67179	2.75
-2.6	8.93598	3.25			-1.6125	2.68497	2.75
-2.58	8.96459	3.25			-1.6	2.70126	2.75
-2.56	9.03471	3.25			-1.5875	2.72101	2.75
-2.54	9.13307	3.25			-1.575	2.74007	2.75
-2.52	9.30155	3.25			-1.5625	2.75549	2.75
-2.5	9.53679	3.25			-1.55	2.76525	2.75
-2.48	9.77819	3.25			-1.5375	2.77261	2.75
-2.46	9.90872	3.25			-1.525	2.78072	2.75
-2.44	9.92422	3.25			-1.5125	2.79027	2.75
-2.42	10.0136	3.25			-1.5	2.79979	2.75
-2.4	10.264	3.25			-1.4875	2.81251	2.75
-2.38	10.5636	3.25			-1.475	2.82951	2.75
-2.36	10.9228	3.25			-1.4625	2.84646	2.75
-2.34	11.2661	3.25			-1.45	2.86269	2.75
-2.32	11.5172	3.25			-1.4375	2.8786	2.75
-2.3	11.7016	3.25			-1.425	2.89321	2.75
-2.28	11.8494	3.25			-1.4125	2.91191	2.75
-2.26	12.01	3.25			-1.4	2.93558	2.75
-2.24	12.0776	3.25			-1.3875	2.95833	2.75
-2.22	12.2993	3.25			-1.375	2.98074	2.75
-2.2	12.7704	3.25			-1.3625	3.00207	2.75
-2.18	13.3788	3.25			-1.35	3.02282	2.75
-2.16	14.0573	3.25			-1.3375	3.04534	2.75
-2.14	14.9505	3.25			-1.325	3.06907	2.75
-2.12	15.9707	3.25			-1.3125	3.08952	2.75
-2.1	16.6036	3.25			-1.3	3.10913	2.75
-2.08	16.8324	3.25			-1.2875	3.13076	2.75
-2.06	16.9427	3.25			-1.275	3.15545	2.75
-2.04	17.4728	3.25			-1.2625	3.18419	2.75
-2.02	18.4601	3.25			-1.25	3.21253	2.75
-2	19.6045	3.25			-1.2375	3.23704	2.75
-1.98	20.9264	3.25			-1.225	3.26163	2.75
-1.96	21.9287	3.25			-1.2125	3.29093	2.75
-1.94	23.1267	3.25			-1.2	3.32667	2.75
-1.92	25.2317	3.25			-1.1875	3.37423	2.75
-1.9	27.3071	3.25			-1.175	3.42703	2.75
-1.88	29.4857	3.25			-1.1625	3.47446	2.75
-1.86	32.2731	3.25			-1.15	3.51291	2.75
-1.84	35.2098	3.25			-1.1375	3.55057	2.75
-1.82	38.2076	3.25			-1.125	3.59261	2.75
-1.8	42.3338	3.25			-1.1125	3.63932	2.75
-1.78	49.8107	3.25			-1.1	3.68963	2.75
-1.76	62.2447	3.25			-1.0875	3.74887	2.75
-1.74	78.5577	3.25			-1.075	3.81407	2.75
-1.72	100.531	3.25			-1.0625	3.88676	2.75
-1.7	127.949	3.25			-1.05	3.96581	2.75
-1.68	159.827	3.25			-1.0375	4.04931	2.75
-1.66	197.334	3.25			-1.025	4.14319	2.75
-1.64	238.125	3.25			-1.0125	4.2296	2.75
-1.62	279.727	3.25			-1	4.30882	2.75
-1.6	330.574	3.25			-0.9875	4.39885	2.75
-1.58	387.867	3.25			-0.975	4.50597	2.75
-1.56	438.369	3.25			-0.9625	4.61972	2.75
-1.54	469.471	3.25			-0.95	4.7411	2.75
-1.52	482.742	3.25			-0.9375	4.88507	2.75
-1.5	485.108	3.25			-0.925	5.0403	2.75
-1.48	470.767	3.25			-0.9125	5.18956	2.75
-1.46	442.778	3.25			-0.9	5.36499	2.75
-1.44	405.199	3.25			-0.8875	5.55405	2.75
-1.42	359.56	3.25			-0.875	5.73675	2.75
-1.4	315.519	3.25			-0.8625	5.95503	2.75
-1.38	267.749	3.25			-0.85	6.23115	2.75
-1.36	222.035	3.25			-0.8375	6.54855	2.75
-1.34	177.056	3.25			-0.825	6.88493	2.75
-1.32	140.957	3.25			-0.8125	7.24553	2.75
-1.3	114.018	3.25			-0.8	7.62395	2.75
-1.28	92.4728	3.25			-0.7875	7.99183	2.75
-1.26	76.8888	3.25			-0.775	8.36833	2.75
-1.24	64.3189	3.25			-0.7625	8.87834	2.75
-1.22	54.0006	3.25			-0.75	9.47325	2.75
-1.2	45.0009	3.25			-0.7375	10.0057	2.75
-1.18	37.3263	3.25			-0.725	10.5189	2.75
-1.16	31.2271	3.25			-0.7125	11.0688	2.75
-1.14	25.8861	3.25			-0.7	11.6757	2.75
-1.12	21.6199	3.25			-0.6875	12.331	2.75
-1.1	18.3393	3.25			-0.675	12.8509	2.75
-1.08	15.6435	3.25			-0.6625	13.1072	2.75
-1.06	13.5359	3.25			-0.65	13.1239	2.75
-1.04	11.9074	3.25			-0.6375	13.018	2.75
-1.02	10.5318	3.25			-0.625	12.9502	2.75
-1	9.38182	3.25			-0.6125	12.8456	2.75
-0.98	8.38284	3.25			-0.6	12.5307	2.75
-0.96	7.57495	3.25			-0.5875	12.0522	2.75
-0.94	6.96187	3.25			-0.575	11.4989	2.75
-0.92	6.39284	3.25			-0.5625	10.8995	2.75
-0.9	5.89691	3.25			-0.55	10.2777	2.75
-0.88	5.50908	3.25			-0.5375	9.6959	2.75
-0.86	5.15327	3.25			-0.525	9.12505	2.75
-0.84	4.82169	3.25			-0.5125	8.54832	2.75
-0.82	4.52316	3.25			-0.5	8.03454	2.75
-0.8	4.28815	3.25			-0.4875	7.57377	2.75
-0.78	4.09447	3.25			-0.475	7.20583	2.75
-0.76	3.91009	3.25			-0.4625	6.89262	2.75
-0.74	3.76068	3.25			-0.45	6.57133	2.75
-0.72	3.62739	3.25			-0.4375	6.25187	2.75
-0.7	3.50954	3.25			-0.425	5.95321	2.75
-0.68	3.40941	3.25			-0.4125	5.68562	2.75
-0.66	3.29701	3.25			-0.4	5.4387	2.75
-0.64	3.20675	3.25			-0.3875	5.19422	2.75
-0.62	3.12172	3.25			-0.375	4.95224	2.75
-0.6	3.04156	3.25			-0.3625	4.73561	2.75
-0.58	2.95004	3.25			-0.35	4.53788	2.75
-0.56	2.87806	3.25			-0.3375	4.36115	2.75
-0.54	2.82924	3.25			-0.325	4.21117	2.75
-0.52	2.76567	3.25			-0.3125	4.07561	2.75
-0.5	2.7282	3.25			-0.3	3.95682	2.75
-0.48	2.65242	3.25			-0.2875	3.83786	2.75
-0.46	2.61944	3.25			-0.275	3.71653	2.75
-0.44	2.5579	3.25			-0.2625	3.60801	2.75
-0.42	2.52725	3.25			-0.25	3.50175	2.75
-0.4	2.4732	3.25			-0.2375	3.40204	2.75
-0.38	2.43188	3.25			-0.225	3.31391	2.75
-0.36	2.3991	3.25			-0.2125	3.23562	2.75
-0.34	2.34843	3.25			-0.2	3.16265	2.75
-0.32	2.30075	3.25			-0.1875	3.08493	2.75
-0.3	2.28883	3.25			-0.175	3.00703	2.75
-0.28	2.25009	3.25			-0.1625	2.94045	2.75
-0.26	2.203	3.25			-0.15	2.87875	2.75
-0.24	2.19346	3.25			-0.1375	2.82302	2.75
-0.22	2.18392	3.25			-0.125	2.77408	2.75
-0.2	2.14578	3.25			-0.1125	2.72079	2.75
-0.18	2.11717	3.25			-0.1	2.66454	2.75
-0.16	2.0981	3.25			-0.0875	2.61476	2.75
-0.14	2.0981	3.25			-0.075	2.56893	2.75
-0.12	2.06404	3.25			-0.0625	2.52395	2.75
-0.1	2.03769	3.25			-0.05	2.48004	2.75
-0.08	2.00273	3.25			-0.0375	2.43436	2.75
-0.06	1.9857	3.25			-0.025	2.39555	2.75
-0.04	1.95504	3.25			-0.0125	2.36628	2.75
-0.02	1.95504	3.25			0	2.33426	2.75
0	1.95186	3.25			0.0125	2.29769	2.75
0.02	1.90736	3.25			0.025	2.26176	2.75
0.04	1.90736	3.25			0.0375	2.23317	2.75
0.06	1.89374	3.25			0.05	2.21062	2.75
0.08	1.85968	3.25			0.0625	2.18999	2.75
0.1	1.85968	3.25			0.075	2.16983	2.75
0.12	1.85968	3.25			0.0875	2.14835	2.75
0.14	1.82789	3.25			0.1	2.1267	2.75
0.16	1.81199	3.25			0.1125	2.10125	2.75
0.18	1.78517	3.25			0.125	2.07446	2.75
0.2	1.76431	3.25			0.1375	2.04786	2.75
0.22	1.76431	3.25			0.15	2.02214	2.75
0.24	1.7609	3.25			0.1625	2.00116	2.75
0.26	1.71663	3.25			0.175	1.98534	2.75
0.28	1.71663	3.25			0.1875	1.97301	2.75
0.3	1.71663	3.25			0.2	1.95996	2.75
0.32	1.71663	3.25			0.2125	1.94421	2.75
0.34	1.67192	3.25			0.225	1.92661	2.75
0.36	1.66894	3.25			0.2375	1.90915	2.75
0.38	1.66894	3.25			0.25	1.89194	2.75
0.4	1.63616	3.25			0.2625	1.87442	2.75
0.42	1.62126	3.25			0.275	1.85601	2.75
0.44	1.62126	3.25			0.2875	1.84144	2.75
0.46	1.62126	3.25			0.3	1.83034	2.75
0.48	1.62126	3.25			0.3125	1.81723	2.75
0.5	1.59265	3.25			0.325	1.80191	2.75
0.52	1.57357	3.25			0.3375	1.78675	2.75
0.54	1.57357	3.25			0.35	1.77337	2.75
0.56	1.56403	3.25			0.3625	1.76218	2.75
0.58	1.52589	3.25			0.375	1.75141	2.75
0.6	1.52589	3.25			0.3875	1.74127	2.75
0.62	1.52589	3.25			0.4	1.72859	2.75
0.64	1.52589	3.25			0.4125	1.71646	2.75
0.66	1.52589	3.25			0.425	1.70541	2.75
0.68	1.52589	3.25			0.4375	1.69399	2.75
0.7	1.52589	3.25			0.45	1.68329	2.75
-3.22	6.70888	4.5			0.4625	1.67177	2.75
-3.2	6.62808	4.5			0.475	1.65698	2.75
-3.18	6.64894	4.5			-1.9875	2.46243	4
-3.16	6.75027	4.5			-1.975	2.45916	4
-3.14	6.89716	4.5			-1.9625	2.46301	4
-3.12	7.02318	4.5			-1.95	2.46467	4
-3.1	7.19393	4.5			-1.9375	2.46686	4
-3.08	7.3046	4.5			-1.925	2.47255	4
-3.06	7.38002	4.5			-1.9125	2.4796	4
-3.04	7.50725	4.5			-1.9	2.48557	4
-3.02	7.6199	4.5			-1.8875	2.49311	4
-3	7.5913	4.5			-1.875	2.50382	4
-2.98	7.54897	4.5			-1.8625	2.5146	4
-2.96	7.58176	4.5			-1.85	2.52406	4
-2.94	7.62944	4.5			-1.8375	2.53304	4
-2.92	7.74269	4.5			-1.825	2.54158	4
-2.9	7.93257	4.5			-1.8125	2.54988	4
-2.88	8.05263	4.5			-1.8	2.55817	4
-2.86	7.94097	4.5			-1.7875	2.56744	4
-2.84	7.76355	4.5			-1.775	2.57824	4
-2.82	7.71527	4.5			-1.7625	2.59008	4
-2.8	7.76951	4.5			-1.75	2.6	4
-2.78	7.86468	4.5			-1.7375	2.60805	4
-2.76	7.96323	4.5			-1.725	2.61568	4
-2.74	8.01091	4.5			-1.7125	2.62284	4
-2.72	8.04588	4.5			-1.7	2.62775	4
-2.7	8.22549	4.5			-1.6875	2.63202	4
-2.68	8.45709	4.5			-1.675	2.63662	4
-2.66	8.69211	4.5			-1.6625	2.64396	4
-2.64	8.81592	4.5			-1.65	2.65426	4
-2.62	8.86922	4.5			-1.6375	2.66606	4
-2.6	8.86922	4.5			-1.625	2.67818	4
-2.58	8.86922	4.5			-1.6125	2.69207	4
-2.56	8.95056	4.5			-1.6	2.70805	4
-2.54	9.10466	4.5			-1.5875	2.72418	4
-2.52	9.22685	4.5			-1.575	2.7408	4
-2.5	9.355	4.5			-1.5625	2.75535	4
-2.48	9.50401	4.5			-1.55	2.76579	4
-2.46	9.61308	4.5			-1.5375	2.77622	4
-2.44	9.63557	4.5			-1.525	2.78688	4
-2.42	9.77861	4.5			-1.5125	2.79828	4
-2.4	10.0518	4.5			-1.5	2.8124	4
-2.38	10.3146	4.5			-1.4875	2.82821	4
-2.36	10.5308	4.5			-1.475	2.84531	4
-2.34	10.7408	4.5			-1.4625	2.86466	4
-2.32	11.0003	4.5			-1.45	2.88228	4
-2.3	11.2343	4.5			-1.4375	2.89825	4
-2.28	11.3818	4.5			-1.425	2.91242	4
-2.26	11.4473	4.5			-1.4125	2.92542	4
-2.24	11.7486	4.5			-1.4	2.94044	4
-2.22	12.2325	4.5			-1.3875	2.96071	4
-2.2	12.6326	4.5			-1.375	2.98403	4
-2.18	12.8365	4.5			-1.3625	3.00706	4
-2.16	13.094	4.5			-1.35	3.0302	4
-2.14	13.9203	4.5			-1.3375	3.05411	4
-2.12	14.8468	4.5			-1.325	3.07678	4
-2.1	15.611	4.5			-1.3125	3.09757	4
-2.08	16.2253	4.5			-1.3	3.11786	4
-2.06	16.9551	4.5			-1.2875	3.14069	4
-2.04	17.4106	4.5			-1.275	3.1652	4
-2.02	18.0576	4.5			-1.2625	3.18918	4
-2	19.2285	4.5			-1.25	3.21358	4
-1.98	20.3917	4.5			-1.2375	3.24065	4
-1.96	21.4169	4.5			-1.225	3.27083	4
-1.94	22.3002	4.5			-1.2125	3.307	4
-1.92	23.4972	4.5			-1.2	3.34211	4
-1.9	24.9578	4.5			-1.1875	3.37377	4
-1.88	26.8828	4.5			-1.175	3.41198	4
-1.86	28.9887	4.5			-1.1625	3.46003	4
-1.84	30.9286	4.5			-1.15	3.50904	4
-1.82	32.5872	4.5			-1.1375	3.5573	4
-1.8	36.3315	4.5			-1.125	3.60343	4
-1.78	43.4569	4.5			-1.1125	3.6496	4
-1.76	54.5615	4.5			-1.1	3.70353	4
-1.74	69.3452	4.5			-1.0875	3.76417	4
-1.72	88.3803	4.5			-1.075	3.82557	4
-1.7	110.322	4.5			-1.0625	3.89283	4
-1.68	136.391	4.5			-1.05	3.96652	4
-1.66	165.463	4.5			-1.0375	4.04676	4
-1.64	202.401	4.5			-1.025	4.1252	4
-1.62	243.934	4.5			-1.0125	4.20364	4
-1.6	280.355	4.5			-1	4.29695	4
-1.58	321.526	4.5			-0.9875	4.40137	4
-1.56	357.094	4.5			-0.975	4.50565	4
-1.54	381.08	4.5			-0.9625	4.61955	4
-1.52	394.334	4.5			-0.95	4.75412	4
-1.5	399.675	4.5			-0.9375	4.89878	4
-1.48	394.69	4.5			-0.925	5.057	4
-1.46	373.212	4.5			-0.9125	5.20919	4
-1.44	347.718	4.5			-0.9	5.36758	4
-1.42	310.385	4.5			-0.8875	5.5596	4
-1.4	267.486	4.5			-0.875	5.75589	4
-1.38	227.453	4.5			-0.8625	5.99315	4
-1.36	187.434	4.5			-0.85	6.31866	4
-1.34	152.933	4.5			-0.8375	6.65032	4
-1.32	123.025	4.5			-0.825	6.92619	4
-1.3	100.695	4.5			-0.8125	7.20813	4
-1.28	82.3905	4.5			-0.8	7.49812	4
-1.26	68.2707	4.5			-0.7875	7.85449	4
-1.24	57.0301	4.5			-0.775	8.29776	4
-1.22	48.0559	4.5			-0.7625	8.75573	4
-1.2	40.0655	4.5			-0.75	9.28181	4
-1.18	33.4837	4.5			-0.7375	9.95712	4
-1.16	28.1717	4.5			-0.725	10.6883	4
-1.14	23.3958	4.5			-0.7125	11.3468	4
-1.12	19.7888	4.5			-0.7	11.9581	4
-1.1	16.8593	4.5			-0.6875	12.5284	4
-1.08	14.5143	4.5			-0.675	12.8607	4
-1.06	12.7221	4.5			-0.6625	12.9466	4
-1.04	11.228	4.5			-0.65	12.8423	4
-1.02	9.91826	4.5			-0.6375	12.6199	4
-1	8.99183	4.5			-0.625	12.5438	4
-0.98	8.08244	4.5			-0.6125	12.5709	4
-0.96	7.30162	4.5			-0.6	12.3741	4
-0.94	6.69411	4.5			-0.5875	11.9151	4
-0.92	6.17806	4.5			-0.575	11.3525	4
-0.9	5.76657	4.5			-0.5625	10.751	4
-0.88	5.39929	4.5			-0.55	10.1229	4
-0.86	5.07413	4.5			-0.5375	9.51212	4
-0.84	4.75372	4.5			-0.525	8.95332	4
-0.82	4.48547	4.5			-0.5125	8.38033	4
-0.8	4.26431	4.5			-0.5	7.90296	4
-0.78	4.04292	4.5			-0.4875	7.53278	4
-0.76	3.89101	4.5			-0.475	7.19252	4
-0.74	3.72669	4.5			-0.4625	6.8356	4
-0.72	3.61445	4.5			-0.45	6.47626	4
-0.7	3.49456	4.5			-0.4375	6.16346	4
-0.68	3.39579	4.5			-0.425	5.90055	4
-0.66	3.27658	4.5			-0.4125	5.66434	4
-0.64	3.17993	4.5			-0.4	5.43634	4
-0.62	3.09579	4.5			-0.3875	5.20922	4
-0.6	3.00111	4.5			-0.375	4.95689	4
-0.58	2.94368	4.5			-0.3625	4.71361	4
-0.56	2.87203	4.5			-0.35	4.51421	4
-0.54	2.81931	4.5			-0.3375	4.3397	4
-0.52	2.75886	4.5			-0.325	4.18407	4
-0.5	2.69891	4.5			-0.3125	4.04697	4
-0.48	2.63851	4.5			-0.3	3.92778	4
-0.46	2.60061	4.5			-0.2875	3.81298	4
-0.44	2.5495	4.5			-0.275	3.69924	4
-0.42	2.52384	4.5			-0.2625	3.59093	4
-0.4	2.46367	4.5			-0.25	3.48478	4
-0.38	2.43188	4.5			-0.2375	3.39058	4
-0.36	2.39374	4.5			-0.225	3.30374	4
-0.34	2.34385	4.5			-0.2125	3.22158	4
-0.32	2.30075	4.5			-0.2	3.14824	4
-0.3	2.28883	4.5			-0.1875	3.06643	4
-0.28	2.25903	4.5			-0.175	2.98729	4
-0.26	2.21731	4.5			-0.1625	2.92277	4
-0.24	2.19346	4.5			-0.15	2.86812	4
-0.22	2.18154	4.5			-0.1375	2.81824	4
-0.2	2.14578	4.5			-0.125	2.76807	4
-0.18	2.10091	4.5			-0.1125	2.71298	4
-0.16	2.0981	4.5			-0.1	2.65884	4
-0.14	2.07566	4.5			-0.0875	2.61095	4
-0.12	2.04723	4.5			-0.075	2.56872	4
-0.1	2.00273	4.5			-0.0625	2.53052	4
-0.08	1.99955	4.5			-0.05	2.49041	4
-0.06	1.95504	4.5			-0.0375	2.44663	4
-0.04	1.95504	4.5			-0.025	2.40486	4
-0.02	1.95504	4.5			-0.0125	2.36611	4
0	1.94142	4.5			0	2.331	4
0.02	1.90736	4.5			0.0125	2.29686	4
0.04	1.90736	4.5			0.025	2.26397	4
0.06	1.86702	4.5			0.0375	2.23804	4
0.08	1.85968	4.5			0.05	2.21598	4
0.1	1.85968	4.5			0.0625	2.19503	4
0.12	1.85014	4.5			0.075	2.17119	4
0.14	1.81199	4.5			0.0875	2.1451	4
0.16	1.81199	4.5			0.1	2.12072	4
0.18	1.76431	4.5			0.1125	2.09834	4
0.2	1.76431	4.5			0.125	2.07634	4
0.22	1.76431	4.5			0.1375	2.05265	4
0.24	1.76431	4.5			0.15	2.02878	4
0.26	1.75835	4.5			0.1625	2.00836	4
0.28	1.71663	4.5			0.175	1.99241	4
0.3	1.71663	4.5			0.1875	1.97872	4
0.32	1.71663	4.5			0.2	1.96386	4
0.34	1.69699	4.5			0.2125	1.94473	4
0.36	1.66894	4.5			0.225	1.924	4
0.38	1.65305	4.5			0.2375	1.9043	4
0.4	1.62126	4.5			0.25	1.88726	4
0.42	1.62126	4.5			0.2625	1.8704	4
0.44	1.62126	4.5			0.275	1.85448	4
0.46	1.62126	4.5			0.2875	1.84312	4
0.48	1.62126	4.5			0.3	1.8317	4
0.5	1.5872	4.5			0.3125	1.8189	4
0.52	1.57357	4.5			0.325	1.80708	4
0.54	1.57357	4.5			0.3375	1.79535	4
0.56	1.57357	4.5			0.35	1.7825	4
0.58	1.5699	4.5			0.3625	1.76895	4
0.6	1.52589	4.5			0.375	1.75504	4
0.62	1.52589	4.5			0.3875	1.74212	4
0.64	1.52589	4.5			0.4	1.72859	4
0.66	1.52589	4.5			0.4125	1.71376	4
0.68	1.52589	4.5			0.425	1.70019	4
0.7	1.52589	4.5			0.4375	1.68868	4
-3.22	6.57722	5.75			0.45	1.67873	4
-3.2	6.53272	5.75			0.4625	1.66836	4
-3.18	6.58721	5.75			0.475	1.65644	4
-3.16	6.63149	5.75			-1.9875	2.45929	5.25
-3.14	6.71749	5.75			-1.975	2.45347	5.25
-3.12	6.88694	5.75			-1.9625	2.45611	5.25
-3.1	7.02227	5.75			-1.95	2.45904	5.25
-3.08	7.05724	5.75			-1.9375	2.46398	5.25
-3.06	7.10492	5.75			-1.925	2.47031	5.25
-3.04	7.14419	5.75			-1.9125	2.47812	5.25
-3.02	7.1526	5.75			-1.9	2.48682	5.25
-3	7.1526	5.75			-1.8875	2.49655	5.25
-2.98	7.1526	5.75			-1.875	2.50655	5.25
-2.96	7.19688	5.75			-1.8625	2.51686	5.25
-2.94	7.23526	5.75			-1.85	2.52696	5.25
-2.92	7.34334	5.75			-1.8375	2.53561	5.25
-2.9	7.39698	5.75			-1.825	2.54356	5.25
-2.88	7.43871	5.75			-1.8125	2.55134	5.25
-2.86	7.47368	5.75			-1.8	2.55946	5.25
-2.84	7.49911	5.75			-1.7875	2.56732	5.25
-2.82	7.6111	5.75			-1.775	2.57446	5.25
-2.8	7.76688	5.75			-1.7625	2.58149	5.25
-2.78	7.82018	5.75			-1.75	2.58793	5.25
-2.76	7.7407	5.75			-1.7375	2.59435	5.25
-2.74	7.72481	5.75			-1.725	2.60109	5.25
-2.72	7.72822	5.75			-1.7125	2.60925	5.25
-2.7	7.8304	5.75			-1.7	2.61854	5.25
-2.68	8.05178	5.75			-1.6875	2.62809	5.25
-2.66	8.2902	5.75			-1.675	2.63781	5.25
-2.64	8.55133	5.75			-1.6625	2.64756	5.25
-2.62	8.76431	5.75			-1.65	2.65693	5.25
-2.6	8.82153	5.75			-1.6375	2.66723	5.25
-2.58	8.82153	5.75			-1.625	2.67821	5.25
-2.56	8.76789	5.75			-1.6125	2.68955	5.25
-2.54	8.72617	5.75			-1.6	2.70159	5.25
-2.52	8.78747	5.75			-1.5875	2.71455	5.25
-2.5	8.89465	5.75			-1.575	2.72933	5.25
-2.48	9.01227	5.75			-1.5625	2.74366	5.25
-2.46	9.16128	5.75			-1.55	2.75676	5.25
-2.44	9.31426	5.75			-1.5375	2.76861	5.25
-2.42	9.43546	5.75			-1.525	2.78135	5.25
-2.4	9.56744	5.75			-1.5125	2.7937	5.25
-2.38	9.67984	5.75			-1.5	2.80673	5.25
-2.36	9.90872	5.75			-1.4875	2.82088	5.25
-2.34	10.2552	5.75			-1.475	2.83691	5.25
-2.32	10.6778	5.75			-1.4625	2.85529	5.25
-2.3	10.9537	5.75			-1.45	2.87345	5.25
-2.28	11.1764	5.75			-1.4375	2.88962	5.25
-2.26	11.4219	5.75			-1.425	2.90425	5.25
-2.24	11.6972	5.75			-1.4125	2.91826	5.25
-2.22	11.8797	5.75			-1.4	2.93393	5.25
-2.2	11.9346	5.75			-1.3875	2.95376	5.25
-2.18	12.1015	5.75			-1.375	2.97658	5.25
-2.16	12.5205	5.75			-1.3625	3.00002	5.25
-2.14	13.0961	5.75			-1.35	3.02366	5.25
-2.12	13.8182	5.75			-1.3375	3.04738	5.25
-2.1	14.4769	5.75			-1.325	3.07027	5.25
-2.08	14.9104	5.75			-1.3125	3.09368	5.25
-2.06	15.3352	5.75			-1.3	3.11845	5.25
-2.04	16.0145	5.75			-1.2875	3.14374	5.25
-2.02	16.9129	5.75			-1.275	3.16958	5.25
-2	17.5624	5.75			-1.2625	3.19602	5.25
-1.98	18.2093	5.75			-1.25	3.22397	5.25
-1.96	19.1435	5.75			-1.2375	3.2529	5.25
-1.94	20.5774	5.75			-1.225	3.28234	5.25
-1.92	22.1444	5.75			-1.2125	3.31452	5.25
-1.9	24.0401	5.75			-1.2	3.34914	5.25
-1.88	25.8575	5.75			-1.1875	3.38478	5.25
-1.86	27.9318	5.75			-1.175	3.42592	5.25
-1.84	29.9231	5.75			-1.1625	3.46814	5.25
-1.82	31.8566	5.75			-1.15	3.51177	5.25
-1.8	34.6122	5.75			-1.1375	3.55641	5.25
-1.78	39.3647	5.75			-1.125	3.59708	5.25
-1.76	48.5321	5.75			-1.1125	3.63876	5.25
-1.74	59.2917	5.75			-1.1	3.68694	5.25
-1.72	73.2323	5.75			-1.0875	3.74207	5.25
-1.7	88.4877	5.75			-1.075	3.80661	5.25
-1.68	108.365	5.75			-1.0625	3.88181	5.25
-1.66	133.434	5.75			-1.05	3.96236	5.25
-1.64	160.104	5.75			-1.0375	4.04448	5.25
-1.62	191.886	5.75			-1.025	4.12539	5.25
-1.6	223.755	5.75			-1.0125	4.2012	5.25
-1.58	258.012	5.75			-1	4.28241	5.25
-1.56	288.689	5.75			-0.9875	4.38368	5.25
-1.54	308.194	5.75			-0.975	4.49575	5.25
-1.52	317.641	5.75			-0.9625	4.60444	5.25
-1.5	325.753	5.75			-0.95	4.71867	5.25
-1.48	328.39	5.75			-0.9375	4.85267	5.25
-1.46	316.261	5.75			-0.925	5.00661	5.25
-1.44	290.855	5.75			-0.9125	5.18484	5.25
-1.42	260.307	5.75			-0.9	5.38321	5.25
-1.4	228.081	5.75			-0.8875	5.57072	5.25
-1.38	193.556	5.75			-0.875	5.75735	5.25
-1.36	159.281	5.75			-0.8625	5.97506	5.25
-1.34	127.012	5.75			-0.85	6.24235	5.25
-1.32	105.045	5.75			-0.8375	6.55536	5.25
-1.3	88.1008	5.75			-0.825	6.8398	5.25
-1.28	72.9156	5.75			-0.8125	7.10569	5.25
-1.26	62.2004	5.75			-0.8	7.45429	5.25
-1.24	52.3162	5.75			-0.7875	7.88719	5.25
-1.22	44.0536	5.75			-0.775	8.33611	5.25
-1.2	36.7276	5.75			-0.7625	8.80902	5.25
-1.18	30.7784	5.75			-0.75	9.33405	5.25
-1.16	25.9035	5.75			-0.7375	9.92628	5.25
-1.14	21.871	5.75			-0.725	10.5015	5.25
-1.12	18.4427	5.75			-0.7125	11.0703	5.25
-1.1	15.6463	5.75			-0.7	11.6299	5.25
-1.08	13.5295	5.75			-0.6875	12.1605	5.25
-1.06	12.1185	5.75			-0.675	12.5774	5.25
-1.04	10.78	5.75			-0.6625	12.8463	5.25
-1.02	9.67666	5.75			-0.65	12.9126	5.25
-1	8.68949	5.75			-0.6375	12.754	5.25
-0.98	7.82316	5.75			-0.625	12.5301	5.25
-0.96	7.12693	5.75			-0.6125	12.3349	5.25
-0.94	6.52079	5.75			-0.6	12.0908	5.25
-0.92	6.06687	5.75			-0.5875	11.7519	5.25
-0.9	5.65054	5.75			-0.575	11.2529	5.25
-0.88	5.31335	5.75			-0.5625	10.6142	5.25
-0.86	4.98638	5.75			-0.55	9.97733	5.25
-0.84	4.68144	5.75			-0.5375	9.3642	5.25
-0.82	4.41994	5.75			-0.525	8.80593	5.25
-0.8	4.20891	5.75			-0.5125	8.26695	5.25
-0.78	4.00546	5.75			-0.5	7.81103	5.25
-0.76	3.85922	5.75			-0.4875	7.46354	5.25
-0.74	3.70468	5.75			-0.475	7.12808	5.25
-0.72	3.57948	5.75			-0.4625	6.76232	5.25
-0.7	3.46993	5.75			-0.45	6.40755	5.25
-0.68	3.35696	5.75			-0.4375	6.08916	5.25
-0.66	3.25719	5.75			-0.425	5.81023	5.25
-0.64	3.1694	5.75			-0.4125	5.57898	5.25
-0.62	3.08112	5.75			-0.4	5.34984	5.25
-0.6	2.98183	5.75			-0.3875	5.10789	5.25
-0.58	2.93073	5.75			-0.375	4.87792	5.25
-0.56	2.85785	5.75			-0.3625	4.66404	5.25
-0.54	2.78792	5.75			-0.35	4.47841	5.25
-0.52	2.74523	5.75			-0.3375	4.31035	5.25
-0.5	2.69073	5.75			-0.325	4.15378	5.25
-0.48	2.62262	5.75			-0.3125	4.01875	5.25
-0.46	2.59281	5.75			-0.3	3.8944	5.25
-0.44	2.54192	5.75			-0.2875	3.7817	5.25
-0.42	2.514	5.75			-0.275	3.67704	5.25
-0.4	2.45755	5.75			-0.2625	3.57393	5.25
-0.38	2.43188	5.75			-0.25	3.47643	5.25
-0.36	2.37057	5.75			-0.2375	3.38954	5.25
-0.34	2.33055	5.75			-0.225	3.30527	5.25
-0.32	2.28883	5.75			-0.2125	3.22276	5.25
-0.3	2.28883	5.75			-0.2	3.13962	5.25
-0.28	2.24433	5.75			-0.1875	3.05984	5.25
-0.26	2.19346	5.75			-0.175	2.98716	5.25
-0.24	2.19346	5.75			-0.1625	2.92342	5.25
-0.22	2.15849	5.75			-0.15	2.86273	5.25
-0.2	2.12054	5.75			-0.1375	2.80518	5.25
-0.18	2.0981	5.75			-0.125	2.75081	5.25
-0.16	2.0981	5.75			-0.1125	2.69623	5.25
-0.14	2.07085	5.75			-0.1	2.64859	5.25
-0.12	2.05041	5.75			-0.0875	2.60111	5.25
-0.1	2.01545	5.75			-0.075	2.55586	5.25
-0.08	2.00273	5.75			-0.0625	2.51518	5.25
-0.06	1.95822	5.75			-0.05	2.47827	5.25
-0.04	1.95504	5.75			-0.0375	2.44033	5.25
-0.02	1.95186	5.75			-0.025	2.40126	5.25
0	1.90736	5.75			-0.0125	2.36466	5.25
0.02	1.90055	5.75			0	2.33321	5.25
0.04	1.85968	5.75			0.0125	2.30299	5.25
0.06	1.85968	5.75			0.025	2.27374	5.25
0.08	1.85968	5.75			0.0375	2.2455	5.25
0.1	1.85968	5.75			0.05	2.21611	5.25
0.12	1.85014	5.75			0.0625	2.18879	5.25
0.14	1.81199	5.75			0.075	2.16432	5.25
0.16	1.7961	5.75			0.0875	2.13932	5.25
0.18	1.76431	5.75			0.1	2.11502	5.25
0.2	1.76431	5.75			0.1125	2.09131	5.25
0.22	1.76431	5.75			0.125	2.06669	5.25
0.24	1.75477	5.75			0.1375	2.04317	5.25
0.26	1.71663	5.75			0.15	2.02078	5.25
0.28	1.71663	5.75			0.1625	2.00183	5.25
0.3	1.71663	5.75			0.175	1.98745	5.25
0.32	1.6753	5.75			0.1875	1.97611	5.25
0.34	1.66894	5.75			0.2	1.96386	5.25
0.36	1.64033	5.75			0.2125	1.94577	5.25
0.38	1.62126	5.75			0.225	1.92394	5.25
0.4	1.62126	5.75			0.2375	1.90384	5.25
0.42	1.62126	5.75			0.25	1.88526	5.25
0.44	1.62126	5.75			0.2625	1.86751	5.25
0.46	1.62126	5.75			0.275	1.85207	5.25
0.48	1.60854	5.75			0.2875	1.83973	5.25
0.5	1.57357	5.75			0.3	1.82858	5.25
0.52	1.57357	5.75			0.3125	1.81742	5.25
0.54	1.57357	5.75			0.325	1.80491	5.25
0.56	1.54973	5.75			0.3375	1.79184	5.25
0.58	1.52589	5.75			0.35	1.77876	5.25
0.6	1.52589	5.75			0.3625	1.76533	5.25
0.62	1.52589	5.75			0.375	1.75299	5.25
0.64	1.52589	5.75			0.3875	1.73951	5.25
0.66	1.52589	5.75			0.4	1.72597	5.25
0.68	1.52589	5.75			0.4125	1.71365	5.25
0.7	1.52589	5.75			0.425	1.70015	5.25
-3.22	6.42197	7			0.4375	1.68815	5.25
-3.2	6.45438	7			0.45	1.67886	5.25
-3.18	6.51364	7			0.4625	1.66928	5.25
-3.16	6.53272	7			0.475	1.65835	5.25
-3.14	6.61914	7			-1.9875	2.45167	6.5
-3.12	6.76773	7			-1.975	2.44632	6.5
-3.1	6.94825	7			-1.9625	2.44921	6.5
-3.08	7.07313	7			-1.95	2.45376	6.5
-3.06	7.16623	7			-1.9375	2.46015	6.5
-3.04	7.24499	7			-1.925	2.4674	6.5
-3.02	7.24797	7			-1.9125	2.47377	6.5
-3	7.23307	7			-1.9	2.48059	6.5
-2.98	7.18666	7			-1.8875	2.48811	6.5
-2.96	7.1526	7			-1.875	2.49664	6.5
-2.94	7.15821	7			-1.8625	2.50618	6.5
-2.92	7.2223	7			-1.85	2.516	6.5
-2.9	7.29566	7			-1.8375	2.52493	6.5
-2.88	7.37195	7			-1.825	2.53416	6.5
-2.86	7.41827	7			-1.8125	2.54372	6.5
-2.84	7.46732	7			-1.8	2.55225	6.5
-2.82	7.51364	7			-1.7875	2.56065	6.5
-2.8	7.63242	7			-1.775	2.56844	6.5
-2.78	7.72481	7			-1.7625	2.5755	6.5
-2.76	7.77249	7			-1.75	2.58287	6.5
-2.74	7.78612	7			-1.7375	2.5906	6.5
-2.72	7.82336	7			-1.725	2.59905	6.5
-2.7	7.90713	7			-1.7125	2.60789	6.5
-2.68	8.00793	7			-1.7	2.61641	6.5
-2.66	8.09436	7			-1.6875	2.6245	6.5
-2.64	8.19271	7			-1.675	2.63236	6.5
-2.62	8.3667	7			-1.6625	2.64081	6.5
-2.6	8.50265	7			-1.65	2.64969	6.5
-2.58	8.61491	7			-1.6375	2.65983	6.5
-2.56	8.7115	7			-1.625	2.67183	6.5
-2.54	8.79292	7			-1.6125	2.68491	6.5
-2.52	8.8362	7			-1.6	2.70018	6.5
-2.5	8.93053	7			-1.5875	2.71592	6.5
-2.48	8.97095	7			-1.575	2.73183	6.5
-2.46	9.01227	7			-1.5625	2.7471	6.5
-2.44	9.0377	7			-1.55	2.76023	6.5
-2.42	9.16426	7			-1.5375	2.77312	6.5
-2.4	9.38352	7			-1.525	2.78572	6.5
-2.38	9.64169	7			-1.5125	2.79833	6.5
-2.36	9.98297	7			-1.5	2.81178	6.5
-2.34	10.235	7			-1.4875	2.82579	6.5
-2.32	10.4224	7			-1.475	2.84005	6.5
-2.3	10.5413	7			-1.4625	2.85512	6.5
-2.28	10.6115	7			-1.45	2.87026	6.5
-2.26	10.7664	7			-1.4375	2.8856	6.5
-2.24	10.9264	7			-1.425	2.90034	6.5
-2.22	11.0849	7			-1.4125	2.91489	6.5
-2.2	11.2681	7			-1.4	2.93144	6.5
-2.18	11.59	7			-1.3875	2.95017	6.5
-2.16	12.0824	7			-1.375	2.97097	6.5
-2.14	12.6967	7			-1.3625	2.99485	6.5
-2.12	13.372	7			-1.35	3.01956	6.5
-2.1	14.1281	7			-1.3375	3.04394	6.5
-2.08	14.7407	7			-1.325	3.06769	6.5
-2.06	15.3508	7			-1.3125	3.091	6.5
-2.04	15.8209	7			-1.3	3.11594	6.5
-2.02	16.4203	7			-1.2875	3.14308	6.5
-2	17.156	7			-1.275	3.16919	6.5
-1.98	17.8917	7			-1.2625	3.194	6.5
-1.96	18.5282	7			-1.25	3.21768	6.5
-1.94	19.5284	7			-1.2375	3.24198	6.5
-1.92	21.0167	7			-1.225	3.2695	6.5
-1.9	22.7793	7			-1.2125	3.30216	6.5
-1.88	24.8298	7			-1.2	3.33832	6.5
-1.86	26.5282	7			-1.1875	3.37663	6.5
-1.84	28.1923	7			-1.175	3.41926	6.5
-1.82	29.7268	7			-1.1625	3.46462	6.5
-1.8	31.9336	7			-1.15	3.51231	6.5
-1.78	35.3847	7			-1.1375	3.55974	6.5
-1.76	41.2841	7			-1.125	3.60324	6.5
-1.74	50.947	7			-1.1125	3.64734	6.5
-1.72	63.0923	7			-1.1	3.70119	6.5
-1.7	79.203	7			-1.0875	3.75912	6.5
-1.68	97.056	7			-1.075	3.82464	6.5
-1.66	118.392	7			-1.0625	3.89836	6.5
-1.64	140.954	7			-1.05	3.97371	6.5
-1.62	165.814	7			-1.0375	4.04988	6.5
-1.6	189.833	7			-1.025	4.12711	6.5
-1.58	216.431	7			-1.0125	4.20613	6.5
-1.56	238.169	7			-1	4.28918	6.5
-1.54	254.509	7			-0.9875	4.38194	6.5
-1.52	263.846	7			-0.975	4.49918	6.5
-1.5	269.173	7			-0.9625	4.6263	6.5
-1.48	268.664	7			-0.95	4.76563	6.5
-1.46	260.38	7			-0.9375	4.9236	6.5
-1.44	246.449	7			-0.925	5.08845	6.5
-1.42	224.469	7			-0.9125	5.25913	6.5
-1.4	197.987	7			-0.9	5.43348	6.5
-1.38	168.181	7			-0.8875	5.60228	6.5
-1.36	139.505	7			-0.875	5.78229	6.5
-1.34	115.573	7			-0.8625	5.99356	6.5
-1.32	93.9851	7			-0.85	6.26383	6.5
-1.3	78.2716	7			-0.8375	6.58204	6.5
-1.28	65.0593	7			-0.825	6.89418	6.5
-1.26	55.1927	7			-0.8125	7.20117	6.5
-1.24	46.6716	7			-0.8	7.56114	6.5
-1.22	40.0217	7			-0.7875	7.96339	6.5
-1.2	33.3515	7			-0.775	8.38727	6.5
-1.18	28.0318	7			-0.7625	8.84173	6.5
-1.16	23.8039	7			-0.75	9.34952	6.5
-1.14	20.0928	7			-0.7375	9.91767	6.5
-1.12	17.2103	7			-0.725	10.5041	6.5
-1.1	14.9966	7			-0.7125	11.0365	6.5
-1.08	13.0031	7			-0.7	11.5452	6.5
-1.06	11.53	7			-0.6875	12.0202	6.5
-1.04	10.241	7			-0.675	12.2928	6.5
-1.02	9.22544	7			-0.6625	12.3087	6.5
-1	8.28968	7			-0.65	12.2451	6.5
-0.98	7.54043	7			-0.6375	12.2117	6.5
-0.96	6.9244	7			-0.625	12.1852	6.5
-0.94	6.35561	7			-0.6125	12.1012	6.5
-0.92	5.94142	7			-0.6	11.8617	6.5
-0.9	5.52793	7			-0.5875	11.4736	6.5
-0.88	5.18563	7			-0.575	10.9764	6.5
-0.86	4.87739	7			-0.5625	10.355	6.5
-0.84	4.60627	7			-0.55	9.74098	6.5
-0.82	4.37671	7			-0.5375	9.17204	6.5
-0.8	4.15872	7			-0.525	8.62569	6.5
-0.78	3.98843	7			-0.5125	8.11872	6.5
-0.76	3.83516	7			-0.5	7.67929	6.5
-0.74	3.67848	7			-0.4875	7.30613	6.5
-0.72	3.55587	7			-0.475	6.97656	6.5
-0.7	3.44279	7			-0.4625	6.65333	6.5
-0.68	3.31954	7			-0.45	6.33493	6.5
-0.66	3.23656	7			-0.4375	6.04448	6.5
-0.64	3.15448	7			-0.425	5.77215	6.5
-0.62	3.07562	7			-0.4125	5.53353	6.5
-0.6	2.97684	7			-0.4	5.32239	6.5
-0.58	2.91894	7			-0.3875	5.0995	6.5
-0.56	2.85467	7			-0.375	4.86991	6.5
-0.54	2.7827	7			-0.3625	4.66038	6.5
-0.52	2.74864	7			-0.35	4.47401	6.5
-0.5	2.67711	7			-0.3375	4.30865	6.5
-0.48	2.62262	7			-0.325	4.16098	6.5
-0.46	2.58856	7			-0.3125	4.01644	6.5
-0.44	2.52725	7			-0.3	3.88891	6.5
-0.42	2.49423	7			-0.2875	3.77078	6.5
-0.4	2.44082	7			-0.275	3.66132	6.5
-0.38	2.43188	7			-0.2625	3.56011	6.5
-0.36	2.37739	7			-0.25	3.45937	6.5
-0.34	2.32529	7			-0.2375	3.36561	6.5
-0.32	2.28883	7			-0.225	3.28565	6.5
-0.3	2.26976	7			-0.2125	3.20919	6.5
-0.28	2.22029	7			-0.2	3.13641	6.5
-0.26	2.19346	7			-0.1875	3.0632	6.5
-0.24	2.19346	7			-0.175	2.99241	6.5
-0.22	2.14876	7			-0.1625	2.92629	6.5
-0.2	2.12377	7			-0.15	2.86344	6.5
-0.18	2.0981	7			-0.1375	2.80323	6.5
-0.16	2.0981	7			-0.125	2.7477	6.5
-0.14	2.06508	7			-0.1125	2.69704	6.5
-0.12	2.03551	7			-0.1	2.64963	6.5
-0.1	2.00273	7			-0.0875	2.60368	6.5
-0.08	1.97548	7			-0.075	2.55803	6.5
-0.06	1.95504	7			-0.0625	2.51789	6.5
-0.04	1.95504	7			-0.05	2.47778	6.5
-0.02	1.93461	7			-0.0375	2.43866	6.5
0	1.90736	7			-0.025	2.40063	6.5
0.02	1.89714	7			-0.0125	2.36148	6.5
0.04	1.85968	7			0	2.32613	6.5
0.06	1.85968	7			0.0125	2.29373	6.5
0.08	1.85968	7			0.025	2.26784	6.5
0.1	1.85627	7			0.0375	2.24336	6.5
0.12	1.81199	7			0.05	2.21922	6.5
0.14	1.80518	7			0.0625	2.19245	6.5
0.16	1.76431	7			0.075	2.1658	6.5
0.18	1.76431	7			0.0875	2.13838	6.5
0.2	1.76431	7			0.1	2.11154	6.5
0.22	1.76431	7			0.1125	2.08645	6.5
0.24	1.7516	7			0.125	2.06352	6.5
0.26	1.71663	7			0.1375	2.04229	6.5
0.28	1.71663	7			0.15	2.02183	6.5
0.3	1.67788	7			0.1625	2.00476	6.5
0.32	1.66894	7			0.175	1.9894	6.5
0.34	1.66894	7			0.1875	1.97375	6.5
0.36	1.63715	7			0.2	1.95764	6.5
0.38	1.62126	7			0.2125	1.94014	6.5
0.4	1.62126	7			0.225	1.92203	6.5
0.42	1.62126	7			0.2375	1.90097	6.5
0.44	1.62126	7			0.25	1.88233	6.5
0.46	1.62126	7			0.2625	1.86717	6.5
0.48	1.57357	7			0.275	1.85509	6.5
0.5	1.57357	7			0.2875	1.84423	6.5
0.52	1.57357	7			0.3	1.83225	6.5
0.54	1.57357	7			0.3125	1.81963	6.5
0.56	1.54292	7			0.325	1.80696	6.5
0.58	1.52589	7			0.3375	1.79564	6.5
0.6	1.52589	7			0.35	1.78298	6.5
0.62	1.52589	7			0.3625	1.76946	6.5
0.64	1.52589	7			0.375	1.75549	6.5
0.66	1.52589	7			0.3875	1.74291	6.5
0.68	1.52589	7			0.4	1.72954	6.5
0.7	1.52589	7			0.4125	1.71625	6.5
-3.22	6.22754	8.25			0.425	1.70264	6.5
-3.2	6.15125	8.25			0.4375	1.69219	6.5
-3.18	6.18304	8.25			0.45	1.68214	6.5
-3.16	6.25395	8.25			0.4625	1.67279	6.5
-3.14	6.40874	8.25			0.475	1.6628	6.5
-3.12	6.60241	8.25			-1.9875	2.43922	7.75
-3.1	6.75991	8.25			-1.975	2.43414	7.75
-3.08	6.85916	8.25			-1.9625	2.43672	7.75
-3.06	6.89929	8.25			-1.95	2.4418	7.75
-3.04	6.91419	8.25			-1.9375	2.44763	7.75
-3.02	6.91419	8.25			-1.925	2.45336	7.75
-3	6.86968	8.25			-1.9125	2.46007	7.75
-2.98	6.8665	8.25			-1.9	2.46799	7.75
-2.96	6.8665	8.25			-1.8875	2.4765	7.75
-2.94	6.87922	8.25			-1.875	2.48531	7.75
-2.92	6.94697	8.25			-1.8625	2.49539	7.75
-2.9	7.0389	8.25			-1.85	2.50489	7.75
-2.88	7.12717	8.25			-1.8375	2.51475	7.75
-2.86	7.15601	8.25			-1.825	2.52389	7.75
-2.84	7.25393	8.25			-1.8125	2.53264	7.75
-2.82	7.34632	8.25			-1.8	2.54123	7.75
-2.8	7.47447	8.25			-1.7875	2.54899	7.75
-2.78	7.59538	8.25			-1.775	2.5572	7.75
-2.76	7.62944	8.25			-1.7625	2.56504	7.75
-2.74	7.62944	8.25			-1.75	2.57302	7.75
-2.72	7.65805	8.25			-1.7375	2.58174	7.75
-2.7	7.70778	8.25			-1.725	2.59165	7.75
-2.68	7.77931	8.25			-1.7125	2.60139	7.75
-2.66	7.85594	8.25			-1.7	2.61036	7.75
-2.64	7.96323	8.25			-1.6875	2.62013	7.75
-2.62	8.09436	8.25			-1.675	2.62934	7.75
-2.6	8.24297	8.25			-1.6625	2.63788	7.75
-2.58	8.36173	8.25			-1.65	2.64783	7.75
-2.56	8.44304	8.25			-1.6375	2.65817	7.75
-2.54	8.50818	8.25			-1.625	2.66915	7.75
-2.52	8.59504	8.25			-1.6125	2.68115	7.75
-2.5	8.69756	8.25			-1.6	2.69462	7.75
-2.48	8.86241	8.25			-1.5875	2.70836	7.75
-2.46	9.04032	8.25			-1.575	2.72157	7.75
-2.44	9.1451	8.25			-1.5625	2.73361	7.75
-2.42	9.21254	8.25			-1.55	2.74446	7.75
-2.4	9.34923	8.25			-1.5375	2.7562	7.75
-2.38	9.51136	8.25			-1.525	2.76836	7.75
-2.36	9.72752	8.25			-1.5125	2.78202	7.75
-2.34	9.90725	8.25			-1.5	2.79643	7.75
-2.32	10.1249	8.25			-1.4875	2.8093	7.75
-2.3	10.3644	8.25			-1.475	2.82345	7.75
-2.28	10.554	8.25			-1.4625	2.83852	7.75
-2.26	10.7693	8.25			-1.45	2.85531	7.75
-2.24	10.923	8.25			-1.4375	2.8718	7.75
-2.22	11.0559	8.25			-1.425	2.88862	7.75
-2.2	11.2311	8.25			-1.4125	2.90694	7.75
-2.18	11.5395	8.25			-1.4	2.9249	7.75
-2.16	11.9755	8.25			-1.3875	2.94641	7.75
-2.14	12.5702	8.25			-1.375	2.96919	7.75
-2.12	13.1356	8.25			-1.3625	2.99478	7.75
-2.1	13.6303	8.25			-1.35	3.0165	7.75
-2.08	14.0223	8.25			-1.3375	3.03743	7.75
-2.06	14.5777	8.25			-1.325	3.05778	7.75
-2.04	15.2657	8.25			-1.3125	3.08186	7.75
-2.02	16.032	8.25			-1.3	3.10588	7.75
-2	16.7943	8.25			-1.2875	3.1302	7.75
-1.98	17.5443	8.25			-1.275	3.15691	7.75
-1.96	18.641	8.25			-1.2625	3.1837	7.75
-1.94	19.8206	8.25			-1.25	3.21317	7.75
-1.92	21.1387	8.25			-1.2375	3.24271	7.75
-1.9	22.6244	8.25			-1.225	3.27786	7.75
-1.88	24.3408	8.25			-1.2125	3.31359	7.75
-1.86	26.0291	8.25			-1.2	3.35157	7.75
-1.84	27.7228	8.25			-1.1875	3.38855	7.75
-1.82	29.3447	8.25			-1.175	3.42914	7.75
-1.8	31.4898	8.25			-1.1625	3.47115	7.75
-1.78	35.0477	8.25			-1.15	3.5181	7.75
-1.76	40.7661	8.25			-1.1375	3.56475	7.75
-1.74	48.5963	8.25			-1.125	3.61198	7.75
-1.72	59.338	8.25			-1.1125	3.65842	7.75
-1.7	73.5653	8.25			-1.1	3.70797	7.75
-1.68	88.8987	8.25			-1.0875	3.76642	7.75
-1.66	108.185	8.25			-1.075	3.82813	7.75
-1.64	127.067	8.25			-1.0625	3.90225	7.75
-1.62	146.519	8.25			-1.05	3.97785	7.75
-1.6	165.672	8.25			-1.0375	4.06453	7.75
-1.58	186.052	8.25			-1.025	4.14359	7.75
-1.56	205.363	8.25			-1.0125	4.22501	7.75
-1.54	218.671	8.25			-1	4.30981	7.75
-1.52	226.413	8.25			-0.9875	4.41596	7.75
-1.5	231.001	8.25			-0.975	4.53503	7.75
-1.48	229.739	8.25			-0.9625	4.67071	7.75
-1.46	220.372	8.25			-0.95	4.79752	7.75
-1.44	207.84	8.25			-0.9375	4.93546	7.75
-1.42	191.655	8.25			-0.925	5.09071	7.75
-1.4	170.312	8.25			-0.9125	5.25772	7.75
-1.38	146.536	8.25			-0.9	5.43377	7.75
-1.36	121.87	8.25			-0.8875	5.63212	7.75
-1.34	100.518	8.25			-0.875	5.85736	7.75
-1.32	83.3442	8.25			-0.8625	6.11797	7.75
-1.3	70.0986	8.25			-0.85	6.39909	7.75
-1.28	59.249	8.25			-0.8375	6.65473	7.75
-1.26	49.8958	8.25			-0.825	6.93049	7.75
-1.24	42.8742	8.25			-0.8125	7.22461	7.75
-1.22	36.2194	8.25			-0.8	7.57338	7.75
-1.2	30.8396	8.25			-0.7875	7.97664	7.75
-1.18	26.0208	8.25			-0.775	8.45897	7.75
-1.16	22.1671	8.25			-0.7625	8.98603	7.75
-1.14	19.0222	8.25			-0.75	9.48783	7.75
-1.12	16.4689	8.25			-0.7375	9.95271	7.75
-1.1	14.2502	8.25			-0.725	10.3289	7.75
-1.08	12.5091	8.25			-0.7125	10.7869	7.75
-1.06	11.1308	8.25			-0.7	11.3253	7.75
-1.04	9.89283	8.25			-0.6875	11.8136	7.75
-1.02	8.98366	8.25			-0.675	12.0684	7.75
-1	8.13195	8.25			-0.6625	12.1654	7.75
-0.98	7.4101	8.25			-0.65	12.1171	7.75
-0.96	6.78948	8.25			-0.6375	11.9736	7.75
-0.94	6.25222	8.25			-0.625	11.8452	7.75
-0.92	5.80643	8.25			-0.6125	11.7031	7.75
-0.9	5.45504	8.25			-0.6	11.4071	7.75
-0.88	5.14669	8.25			-0.5875	10.9938	7.75
-0.86	4.83992	8.25			-0.575	10.484	7.75
-0.84	4.58958	8.25			-0.5625	9.97378	7.75
-0.82	4.33558	8.25			-0.55	9.42272	7.75
-0.8	4.13261	8.25			-0.5375	8.89109	7.75
-0.78	3.93943	8.25			-0.525	8.36547	7.75
-0.76	3.78929	8.25			-0.5125	7.88516	7.75
-0.74	3.65333	8.25			-0.5	7.50375	7.75
-0.72	3.52544	8.25			-0.4875	7.14949	7.75
-0.7	3.41491	8.25			-0.475	6.83819	7.75
-0.68	3.30292	8.25			-0.4625	6.48976	7.75
-0.66	3.21317	8.25			-0.45	6.14702	7.75
-0.64	3.13125	8.25			-0.4375	5.86978	7.75
-0.62	3.06131	8.25			-0.425	5.61412	7.75
-0.6	2.96276	8.25			-0.4125	5.39978	7.75
-0.58	2.91894	8.25			-0.4	5.18287	7.75
-0.56	2.85422	8.25			-0.3875	4.97565	7.75
-0.54	2.78156	8.25			-0.375	4.76727	7.75
-0.52	2.73265	8.25			-0.3625	4.56697	7.75
-0.5	2.65441	8.25			-0.35	4.38656	7.75
-0.48	2.61895	8.25			-0.3375	4.22873	7.75
-0.46	2.5581	8.25			-0.325	4.09648	7.75
-0.44	2.52725	8.25			-0.3125	3.97026	7.75
-0.42	2.47956	8.25			-0.3	3.85843	7.75
-0.4	2.43188	8.25			-0.2875	3.73824	7.75
-0.38	2.42234	8.25			-0.275	3.62987	7.75
-0.36	2.37057	8.25			-0.2625	3.53006	7.75
-0.34	2.31863	8.25			-0.25	3.44488	7.75
-0.32	2.28883	8.25			-0.2375	3.35319	7.75
-0.3	2.26022	8.25			-0.225	3.2697	7.75
-0.28	2.20446	8.25			-0.2125	3.18406	7.75
-0.26	2.19346	8.25			-0.2	3.10726	7.75
-0.24	2.18246	8.25			-0.1875	3.03193	7.75
-0.22	2.14578	8.25			-0.175	2.96368	7.75
-0.2	2.10764	8.25			-0.1625	2.90026	7.75
-0.18	2.0981	8.25			-0.15	2.83929	7.75
-0.16	2.0981	8.25			-0.1375	2.78649	7.75
-0.14	2.05408	8.25			-0.125	2.73616	7.75
-0.12	2.02498	8.25			-0.1125	2.6865	7.75
-0.1	2.00273	8.25			-0.1	2.63943	7.75
-0.08	1.95802	8.25			-0.0875	2.59579	7.75
-0.06	1.95504	8.25			-0.075	2.55577	7.75
-0.04	1.95504	8.25			-0.0625	2.51492	7.75
-0.02	1.92937	8.25			-0.05	2.47642	7.75
0	1.90736	8.25			-0.0375	2.43243	7.75
0.02	1.88169	8.25			-0.025	2.38893	7.75
0.04	1.85968	8.25			-0.0125	2.34767	7.75
0.06	1.85968	8.25			0	2.31139	7.75
0.08	1.85968	8.25			0.0125	2.28023	7.75
0.1	1.84478	8.25			0.025	2.25417	7.75
0.12	1.81199	8.25			0.0375	2.23038	7.75
0.14	1.81199	8.25			0.05	2.20688	7.75
0.16	1.76431	8.25			0.0625	2.18141	7.75
0.18	1.76431	8.25			0.075	2.15511	7.75
0.2	1.76431	8.25			0.0875	2.13169	7.75
0.22	1.76431	8.25			0.1	2.10774	7.75
0.24	1.72557	8.25			0.1125	2.08526	7.75
0.26	1.71663	8.25			0.125	2.0611	7.75
0.28	1.71345	8.25			0.1375	2.03713	7.75
0.3	1.66894	8.25			0.15	2.01597	7.75
0.32	1.66894	8.25			0.1625	1.99804	7.75
0.34	1.66894	8.25			0.175	1.98311	7.75
0.36	1.63318	8.25			0.1875	1.96697	7.75
0.38	1.62126	8.25			0.2	1.95256	7.75
0.4	1.62126	8.25			0.2125	1.93687	7.75
0.42	1.62126	8.25			0.225	1.91751	7.75
0.44	1.62126	8.25			0.2375	1.89855	7.75
0.46	1.62126	8.25			0.25	1.87913	7.75
0.48	1.60854	8.25			0.2625	1.86392	7.75
0.5	1.57357	8.25			0.275	1.85007	7.75
0.52	1.57357	8.25			0.2875	1.83916	7.75
0.54	1.57357	8.25			0.3	1.82877	7.75
0.56	1.52589	8.25			0.3125	1.81941	7.75
0.58	1.52589	8.25			0.325	1.80748	7.75
0.6	1.52589	8.25			0.3375	1.79431	7.75
0.62	1.52589	8.25			0.35	1.78107	7.75
0.64	1.52589	8.25			0.3625	1.76696	7.75
0.66	1.52589	8.25			0.375	1.75392	7.75
0.68	1.52589	8.25			0.3875	1.74106	7.75
0.7	1.50046	8.25			0.4	1.72904	7.75
-3.22	6.20489	9.5			0.4125	1.71603	7.75
-3.2	6.07494	9.5			0.425	1.70402	7.75
-3.18	6.14103	9.5			0.4375	1.69287	7.75
-3.16	6.22958	9.5			0.45	1.68333	7.75
-3.14	6.33602	9.5			0.4625	1.67384	7.75
-3.12	6.50704	9.5			0.475	1.66383	7.75
-3.1	6.69365	9.5			-1.9875	2.45184	9
-3.08	6.83789	9.5			-1.975	2.44529	9
-3.06	6.90823	9.5			-1.9625	2.44831	9
-3.04	6.91419	9.5			-1.95	2.45307	9
-3.02	6.87544	9.5			-1.9375	2.45974	9
-3	6.8665	9.5			-1.925	2.46744	9
-2.98	6.8665	9.5			-1.9125	2.47537	9
-2.96	6.8665	9.5			-1.9	2.48284	9
-2.94	6.88558	9.5			-1.8875	2.49094	9
-2.92	6.96187	9.5			-1.875	2.49922	9
-2.9	6.96187	9.5			-1.8625	2.50876	9
-2.88	6.96187	9.5			-1.85	2.51858	9
-2.86	6.99763	9.5			-1.8375	2.52752	9
-2.84	7.07631	9.5			-1.825	2.53575	9
-2.82	7.19295	9.5			-1.8125	2.54454	9
-2.8	7.3181	9.5			-1.8	2.55281	9
-2.78	7.39102	9.5			-1.7875	2.55955	9
-2.76	7.39102	9.5			-1.775	2.56637	9
-2.74	7.42016	9.5			-1.7625	2.57327	9
-2.72	7.49533	9.5			-1.75	2.58006	9
-2.7	7.61844	9.5			-1.7375	2.58741	9
-2.68	7.78203	9.5			-1.725	2.59543	9
-2.66	7.93939	9.5			-1.7125	2.60478	9
-2.64	8.09674	9.5			-1.7	2.61467	9
-2.62	8.21868	9.5			-1.6875	2.62513	9
-2.6	8.33516	9.5			-1.675	2.63612	9
-2.58	8.39238	9.5			-1.6625	2.64646	9
-2.56	8.40827	9.5			-1.65	2.65808	9
-2.54	8.39238	9.5			-1.6375	2.66915	9
-2.52	8.39238	9.5			-1.625	2.68087	9
-2.5	8.42735	9.5			-1.6125	2.69373	9
-2.48	8.60696	9.5			-1.6	2.70571	9
-2.46	8.87816	9.5			-1.5875	2.71728	9
-2.44	9.12353	9.5			-1.575	2.72846	9
-2.42	9.30678	9.5			-1.5625	2.7407	9
-2.4	9.40841	9.5			-1.55	2.75259	9
-2.38	9.47639	9.5			-1.5375	2.76598	9
-2.36	9.53338	9.5			-1.525	2.77996	9
-2.34	9.62918	9.5			-1.5125	2.79497	9
-2.32	9.7532	9.5			-1.5	2.81037	9
-2.3	9.97716	9.5			-1.4875	2.82589	9
-2.28	10.2447	9.5			-1.475	2.84294	9
-2.26	10.5232	9.5			-1.4625	2.85857	9
-2.24	10.763	9.5			-1.45	2.8757	9
-2.22	10.9911	9.5			-1.4375	2.89365	9
-2.2	11.2841	9.5			-1.425	2.91156	9
-2.18	11.7166	9.5			-1.4125	2.93003	9
-2.16	12.2643	9.5			-1.4	2.94862	9
-2.14	12.882	9.5			-1.3875	2.96853	9
-2.12	13.3134	9.5			-1.375	2.98795	9
-2.1	13.5936	9.5			-1.3625	3.01004	9
-2.08	13.7986	9.5			-1.35	3.03217	9
-2.06	14.1043	9.5			-1.3375	3.05561	9
-2.04	14.5913	9.5			-1.325	3.07913	9
-2.02	15.2956	9.5			-1.3125	3.10201	9
-2	15.9646	9.5			-1.3	3.12848	9
-1.98	16.5463	9.5			-1.2875	3.15328	9
-1.96	17.2171	9.5			-1.275	3.17928	9
-1.94	18.351	9.5			-1.2625	3.20846	9
-1.92	19.9351	9.5			-1.25	3.23832	9
-1.9	21.5458	9.5			-1.2375	3.26942	9
-1.88	22.7643	9.5			-1.225	3.30266	9
-1.86	24.0259	9.5			-1.2125	3.33987	9
-1.84	25.7208	9.5			-1.2	3.37728	9
-1.82	27.5035	9.5			-1.1875	3.41761	9
-1.8	30.4088	9.5			-1.175	3.45851	9
-1.78	34.5518	9.5			-1.1625	3.50225	9
-1.76	39.9701	9.5			-1.15	3.54779	9
-1.74	46.4664	9.5			-1.1375	3.59468	9
-1.72	55.1374	9.5			-1.125	3.6457	9
-1.7	66.0215	9.5			-1.1125	3.69203	9
-1.68	79.944	9.5			-1.1	3.74648	9
-1.66	96.4498	9.5			-1.0875	3.80548	9
-1.64	114.003	9.5			-1.075	3.86764	9
-1.62	132.914	9.5			-1.0625	3.93779	9
-1.6	150.8	9.5			-1.05	4.01452	9
-1.58	170.16	9.5			-1.0375	4.1024	9
-1.56	185.622	9.5			-1.025	4.18906	9
-1.54	197.596	9.5			-1.0125	4.28206	9
-1.52	203.795	9.5			-1	4.37447	9
-1.5	207.398	9.5			-0.9875	4.47961	9
-1.48	204.929	9.5			-0.975	4.5907	9
-1.46	194.992	9.5			-0.9625	4.71243	9
-1.44	180.935	9.5			-0.95	4.83545	9
-1.42	165.371	9.5			-0.9375	4.97765	9
-1.4	144.098	9.5			-0.925	5.13378	9
-1.38	123.022	9.5			-0.9125	5.31637	9
-1.36	104.083	9.5			-0.9	5.49797	9
-1.34	87.0023	9.5			-0.8875	5.69591	9
-1.32	73.1949	9.5			-0.875	5.9219	9
-1.3	61.6334	9.5			-0.8625	6.17951	9
-1.28	52.7582	9.5			-0.85	6.47116	9
-1.26	44.6358	9.5			-0.8375	6.74521	9
-1.24	38.3379	9.5			-0.825	7.04382	9
-1.22	32.7589	9.5			-0.8125	7.35875	9
-1.2	27.946	9.5			-0.8	7.73226	9
-1.18	23.7909	9.5			-0.7875	8.15	9
-1.16	20.5313	9.5			-0.775	8.62326	9
-1.14	17.7054	9.5			-0.7625	9.10532	9
-1.12	15.4216	9.5			-0.75	9.61362	9
-1.1	13.3735	9.5			-0.7375	10.1187	9
-1.08	11.797	9.5			-0.725	10.5606	9
-1.06	10.4941	9.5			-0.7125	11.0198	9
-1.04	9.43824	9.5			-0.7	11.4623	9
-1.02	8.57578	9.5			-0.6875	11.8095	9
-1	7.83289	9.5			-0.675	11.9289	9
-0.98	7.19688	9.5			-0.6625	11.8768	9
-0.96	6.60583	9.5			-0.65	11.7864	9
-0.94	6.16146	9.5			-0.6375	11.7451	9
-0.92	5.74932	9.5			-0.625	11.6987	9
-0.9	5.38828	9.5			-0.6125	11.5281	9
-0.88	5.0579	9.5			-0.6	11.1838	9
-0.86	4.76839	9.5			-0.5875	10.7081	9
-0.84	4.52044	9.5			-0.575	10.2187	9
-0.82	4.28055	9.5			-0.5625	9.69551	9
-0.8	4.09764	9.5			-0.55	9.15562	9
-0.78	3.91376	9.5			-0.5375	8.64995	9
-0.76	3.77021	9.5			-0.525	8.14764	9
-0.74	3.62032	9.5			-0.5125	7.73569	9
-0.72	3.50954	9.5			-0.5	7.34464	9
-0.7	3.41124	9.5			-0.4875	6.98455	9
-0.68	3.30292	9.5			-0.475	6.64666	9
-0.66	3.20217	9.5			-0.4625	6.31512	9
-0.64	3.11629	9.5			-0.45	6.01021	9
-0.62	3.03344	9.5			-0.4375	5.73352	9
-0.6	2.9564	9.5			-0.425	5.506	9
-0.58	2.88147	9.5			-0.4125	5.28683	9
-0.56	2.83719	9.5			-0.4	5.07933	9
-0.54	2.77521	9.5			-0.3875	4.86429	9
-0.52	2.73706	9.5			-0.375	4.66371	9
-0.5	2.65242	9.5			-0.3625	4.47011	9
-0.48	2.61895	9.5			-0.35	4.30304	9
-0.46	2.55705	9.5			-0.3375	4.15849	9
-0.44	2.52407	9.5			-0.325	4.03041	9
-0.42	2.46253	9.5			-0.3125	3.91576	9
-0.4	2.43188	9.5			-0.3	3.79454	9
-0.38	2.39542	9.5			-0.2875	3.68835	9
-0.36	2.33949	9.5			-0.275	3.58298	9
-0.34	2.29444	9.5			-0.2625	3.48492	9
-0.32	2.28602	9.5			-0.25	3.39736	9
-0.3	2.24115	9.5			-0.2375	3.31299	9
-0.28	2.19664	9.5			-0.225	3.23847	9
-0.26	2.19346	9.5			-0.2125	3.16157	9
-0.24	2.16621	9.5			-0.2	3.08812	9
-0.22	2.13942	9.5			-0.1875	3.01691	9
-0.2	2.0981	9.5			-0.175	2.95106	9
-0.18	2.0981	9.5			-0.1625	2.89084	9
-0.16	2.08618	9.5			-0.15	2.83062	9
-0.14	2.05041	9.5			-0.1375	2.77823	9
-0.12	2.00591	9.5			-0.125	2.72181	9
-0.1	1.99932	9.5			-0.1125	2.67281	9
-0.08	1.95504	9.5			-0.1	2.62442	9
-0.06	1.95504	9.5			-0.0875	2.57852	9
-0.04	1.95504	9.5			-0.075	2.53448	9
-0.02	1.90736	9.5			-0.0625	2.49591	9
0	1.90736	9.5			-0.05	2.45734	9
0.02	1.87435	9.5			-0.0375	2.42109	9
0.04	1.85968	9.5			-0.025	2.38397	9
0.06	1.85968	9.5			-0.0125	2.34691	9
0.08	1.85968	9.5			0	2.31263	9
0.1	1.81795	9.5			0.0125	2.2809	9
0.12	1.81199	9.5			0.025	2.25373	9
0.14	1.77553	9.5			0.0375	2.22716	9
0.16	1.76431	9.5			0.05	2.20385	9
0.18	1.76431	9.5			0.0625	2.1792	9
0.2	1.76431	9.5			0.075	2.15646	9
0.22	1.75697	9.5			0.0875	2.1311	9
0.24	1.71663	9.5			0.1	2.10592	9
0.26	1.71663	9.5			0.1125	2.07958	9
0.28	1.70821	9.5			0.125	2.05687	9
0.3	1.66894	9.5			0.1375	2.03578	9
0.32	1.66894	9.5			0.15	2.01794	9
0.34	1.66576	9.5			0.1625	2.00097	9
0.36	1.62126	9.5			0.175	1.98427	9
0.38	1.62126	9.5			0.1875	1.96783	9
0.4	1.62126	9.5			0.2	1.94878	9
0.42	1.62126	9.5			0.2125	1.92958	9
0.44	1.62126	9.5			0.225	1.90973	9
0.46	1.62126	9.5			0.2375	1.89333	9
0.48	1.5876	9.5			0.25	1.87779	9
0.5	1.57357	9.5			0.2625	1.86333	9
0.52	1.57357	9.5			0.275	1.84983	9
0.54	1.57357	9.5			0.2875	1.83716	9
0.56	1.53185	9.5			0.3	1.82677	9
0.58	1.52589	9.5			0.3125	1.81638	9
0.6	1.52589	9.5			0.325	1.80489	9
0.62	1.52589	9.5			0.3375	1.79127	9
0.64	1.52589	9.5			0.35	1.77712	9
0.66	1.52589	9.5			0.3625	1.76347	9
0.68	1.52589	9.5			0.375	1.75022	9
0.7	1.51953	9.5			0.3875	1.73778	9
-3.22	6.12739	10.75			0.4	1.72469	9
-3.2	6.04223	10.75			0.4125	1.71208	9
-3.18	6.09402	10.75			0.425	1.69954	9
-3.16	6.22461	10.75			0.4375	1.68651	9
-3.14	6.32515	10.75			0.45	1.67599	9
-3.12	6.41901	10.75			0.4625	1.66675	9
-3.1	6.52636	10.75			0.475	1.65819	9
-3.08	6.60901	10.75			-1.9875	2.45138	10.25
-3.06	6.67917	10.75			-1.975	2.4438	10.25
-3.04	6.72345	10.75			-1.9625	2.44419	10.25
-3.02	6.72345	10.75			-1.95	2.44836	10.25
-3	6.72345	10.75			-1.9375	2.45511	10.25
-2.98	6.72345	10.75			-1.925	2.4633	10.25
-2.96	6.72345	10.75			-1.9125	2.47485	10.25
-2.94	6.75279	10.75			-1.9	2.4859	10.25
-2.92	6.84107	10.75			-1.8875	2.49428	10.25
-2.9	6.87017	10.75			-1.875	2.50071	10.25
-2.88	6.93326	10.75			-1.8625	2.5076	10.25
-2.86	6.9823	10.75			-1.85	2.51621	10.25
-2.84	7.05724	10.75			-1.8375	2.52495	10.25
-2.82	7.12081	10.75			-1.825	2.53384	10.25
-2.8	7.1526	10.75			-1.8125	2.54257	10.25
-2.78	7.17645	10.75			-1.8	2.55104	10.25
-2.76	7.25164	10.75			-1.7875	2.5589	10.25
-2.74	7.3181	10.75			-1.775	2.56632	10.25
-2.72	7.40569	10.75			-1.7625	2.57427	10.25
-2.7	7.52136	10.75			-1.75	2.5816	10.25
-2.68	7.68079	10.75			-1.7375	2.59078	10.25
-2.66	7.81176	10.75			-1.725	2.60134	10.25
-2.64	7.91157	10.75			-1.7125	2.61119	10.25
-2.62	7.98409	10.75			-1.7	2.62377	10.25
-2.6	8.05541	10.75			-1.6875	2.63683	10.25
-2.58	8.13012	10.75			-1.675	2.64955	10.25
-2.56	8.19798	10.75			-1.6625	2.66151	10.25
-2.54	8.28112	10.75			-1.65	2.67343	10.25
-2.52	8.31404	10.75			-1.6375	2.68466	10.25
-2.5	8.39874	10.75			-1.625	2.69621	10.25
-2.48	8.50976	10.75			-1.6125	2.70828	10.25
-2.46	8.61888	10.75			-1.6	2.71898	10.25
-2.44	8.65941	10.75			-1.5875	2.73027	10.25
-2.42	8.75597	10.75			-1.575	2.74279	10.25
-2.4	8.9169	10.75			-1.5625	2.75477	10.25
-2.38	9.15191	10.75			-1.55	2.76728	10.25
-2.36	9.4278	10.75			-1.5375	2.78078	10.25
-2.34	9.7156	10.75			-1.525	2.79561	10.25
-2.32	9.91485	10.75			-1.5125	2.81025	10.25
-2.3	10.0359	10.75			-1.5	2.82694	10.25
-2.28	10.1127	10.75			-1.4875	2.84338	10.25
-2.26	10.2075	10.75			-1.475	2.85973	10.25
-2.24	10.4061	10.75			-1.4625	2.87573	10.25
-2.22	10.6952	10.75			-1.45	2.89237	10.25
-2.2	11.0297	10.75			-1.4375	2.90966	10.25
-2.18	11.3742	10.75			-1.425	2.92706	10.25
-2.16	11.7461	10.75			-1.4125	2.94674	10.25
-2.14	12.1799	10.75			-1.4	2.96501	10.25
-2.12	12.5852	10.75			-1.3875	2.98542	10.25
-2.1	13.0688	10.75			-1.375	3.00302	10.25
-2.08	13.5423	10.75			-1.3625	3.02131	10.25
-2.06	14.0338	10.75			-1.35	3.04246	10.25
-2.04	14.6032	10.75			-1.3375	3.06398	10.25
-2.02	15.2493	10.75			-1.325	3.08855	10.25
-2	16.0252	10.75			-1.3125	3.11219	10.25
-1.98	16.807	10.75			-1.3	3.13771	10.25
-1.96	17.6944	10.75			-1.2875	3.1635	10.25
-1.94	18.7398	10.75			-1.275	3.19108	10.25
-1.92	20.119	10.75			-1.2625	3.21968	10.25
-1.9	21.4927	10.75			-1.25	3.2472	10.25
-1.88	22.9066	10.75			-1.2375	3.27832	10.25
-1.86	24.3983	10.75			-1.225	3.31167	10.25
-1.84	26.2372	10.75			-1.2125	3.34726	10.25
-1.82	28.4864	10.75			-1.2	3.38594	10.25
-1.8	31.4384	10.75			-1.1875	3.42368	10.25
-1.78	35.109	10.75			-1.175	3.46479	10.25
-1.76	40.3781	10.75			-1.1625	3.50739	10.25
-1.74	46.619	10.75			-1.15	3.55556	10.25
-1.72	54.7339	10.75			-1.1375	3.60518	10.25
-1.7	64.7739	10.75			-1.125	3.65925	10.25
-1.68	77.3434	10.75			-1.1125	3.71295	10.25
-1.66	90.8124	10.75			-1.1	3.77199	10.25
-1.64	106.776	10.75			-1.0875	3.8316	10.25
-1.62	122.908	10.75			-1.075	3.89781	10.25
-1.6	138.937	10.75			-1.0625	3.96724	10.25
-1.58	153.845	10.75			-1.05	4.04826	10.25
-1.56	165.381	10.75			-1.0375	4.13328	10.25
-1.54	174.186	10.75			-1.025	4.2271	10.25
-1.52	178.201	10.75			-1.0125	4.32661	10.25
-1.5	177.088	10.75			-1	4.4384	10.25
-1.48	170.8	10.75			-0.9875	4.55926	10.25
-1.46	162.138	10.75			-0.975	4.68727	10.25
-1.44	149.305	10.75			-0.9625	4.83203	10.25
-1.42	135.005	10.75			-0.95	4.96339	10.25
-1.4	119.401	10.75			-0.9375	5.11739	10.25
-1.38	103.662	10.75			-0.925	5.2939	10.25
-1.36	88.9814	10.75			-0.9125	5.47859	10.25
-1.34	75.2746	10.75			-0.9	5.69082	10.25
-1.32	64.4211	10.75			-0.8875	5.90441	10.25
-1.3	54.6834	10.75			-0.875	6.14717	10.25
-1.28	47.4115	10.75			-0.8625	6.41155	10.25
-1.26	40.7085	10.75			-0.85	6.673	10.25
-1.24	35.0922	10.75			-0.8375	6.94607	10.25
-1.22	29.9786	10.75			-0.825	7.18972	10.25
-1.2	25.9571	10.75			-0.8125	7.50874	10.25
-1.18	22.1083	10.75			-0.8	7.92044	10.25
-1.16	19.1785	10.75			-0.7875	8.37026	10.25
-1.14	16.5851	10.75			-0.775	8.88037	10.25
-1.12	14.5595	10.75			-0.7625	9.34522	10.25
-1.1	12.7078	10.75			-0.75	9.7964	10.25
-1.08	11.2725	10.75			-0.7375	10.2262	10.25
-1.06	10.0466	10.75			-0.725	10.6559	10.25
-1.04	9.11062	10.75			-0.7125	11.0623	10.25
-1.02	8.26767	10.75			-0.7	11.3999	10.25
-1	7.5754	10.75			-0.6875	11.6416	10.25
-0.98	6.9244	10.75			-0.675	11.7205	10.25
-0.96	6.3992	10.75			-0.6625	11.6777	10.25
-0.94	5.97071	10.75			-0.65	11.5617	10.25
-0.92	5.57221	10.75			-0.6375	11.4562	10.25
-0.9	5.26431	10.75			-0.625	11.3383	10.25
-0.88	4.9628	10.75			-0.6125	11.1277	10.25
-0.86	4.68986	10.75			-0.6	10.7684	10.25
-0.84	4.45295	10.75			-0.5875	10.2967	10.25
-0.82	4.24069	10.75			-0.575	9.77814	10.25
-0.8	4.04214	10.75			-0.5625	9.23206	10.25
-0.78	3.88783	10.75			-0.55	8.75159	10.25
-0.76	3.73525	10.75			-0.5375	8.26739	10.25
-0.74	3.59674	10.75			-0.525	7.82398	10.25
-0.72	3.47795	10.75			-0.5125	7.44101	10.25
-0.7	3.37456	10.75			-0.5	7.06669	10.25
-0.68	3.26934	10.75			-0.4875	6.72809	10.25
-0.66	3.17649	10.75			-0.475	6.38258	10.25
-0.64	3.08992	10.75			-0.4625	6.07747	10.25
-0.62	2.99675	10.75			-0.45	5.80133	10.25
-0.6	2.93852	10.75			-0.4375	5.56693	10.25
-0.58	2.87057	10.75			-0.425	5.35814	10.25
-0.56	2.81335	10.75			-0.4125	5.14198	10.25
-0.54	2.76567	10.75			-0.4	4.94631	10.25
-0.52	2.70527	10.75			-0.3875	4.74736	10.25
-0.5	2.62943	10.75			-0.375	4.56032	10.25
-0.48	2.60037	10.75			-0.3625	4.38297	10.25
-0.46	2.53825	10.75			-0.35	4.22788	10.25
-0.44	2.505	10.75			-0.3375	4.08782	10.25
-0.42	2.44777	10.75			-0.325	3.96286	10.25
-0.4	2.43188	10.75			-0.3125	3.84391	10.25
-0.38	2.37319	10.75			-0.3	3.73333	10.25
-0.36	2.33333	10.75			-0.2875	3.62662	10.25
-0.34	2.28883	10.75			-0.275	3.52767	10.25
-0.32	2.28883	10.75			-0.2625	3.43214	10.25
-0.3	2.24115	10.75			-0.25	3.34413	10.25
-0.28	2.19346	10.75			-0.2375	3.26004	10.25
-0.26	2.19346	10.75			-0.225	3.18118	10.25
-0.24	2.15259	10.75			-0.2125	3.10804	10.25
-0.22	2.12035	10.75			-0.2	3.04076	10.25
-0.2	2.0981	10.75			-0.1875	2.97363	10.25
-0.18	2.0981	10.75			-0.175	2.91021	10.25
-0.16	2.08107	10.75			-0.1625	2.84856	10.25
-0.14	2.0436	10.75			-0.15	2.79127	10.25
-0.12	2.00273	10.75			-0.1375	2.73904	10.25
-0.1	1.97548	10.75			-0.125	2.68967	10.25
-0.08	1.95504	10.75			-0.1125	2.64396	10.25
-0.06	1.95504	10.75			-0.1	2.60063	10.25
-0.04	1.9455	10.75			-0.0875	2.55868	10.25
-0.02	1.90736	10.75			-0.075	2.52137	10.25
0	1.89714	10.75			-0.0625	2.48241	10.25
0.02	1.85968	10.75			-0.05	2.44773	10.25
0.04	1.85968	10.75			-0.0375	2.40953	10.25
0.06	1.85968	10.75			-0.025	2.37161	10.25
0.08	1.85968	10.75			-0.0125	2.33516	10.25
0.1	1.81835	10.75			0	2.29937	10.25
0.12	1.81199	10.75			0.0125	2.2683	10.25
0.14	1.77112	10.75			0.025	2.23947	10.25
0.16	1.76431	10.75			0.0375	2.2141	10.25
0.18	1.76431	10.75			0.05	2.18804	10.25
0.2	1.76431	10.75			0.0625	2.16237	10.25
0.22	1.75069	10.75			0.075	2.13748	10.25
0.24	1.71663	10.75			0.0875	2.11312	10.25
0.26	1.71663	10.75			0.1	2.09106	10.25
0.28	1.69875	10.75			0.1125	2.06807	10.25
0.3	1.66894	10.75			0.125	2.04867	10.25
0.32	1.66894	10.75			0.1375	2.02773	10.25
0.34	1.65532	10.75			0.15	2.00902	10.25
0.36	1.62126	10.75			0.1625	1.9914	10.25
0.38	1.62126	10.75			0.175	1.97549	10.25
0.4	1.62126	10.75			0.1875	1.95873	10.25
0.42	1.62126	10.75			0.2	1.94144	10.25
0.44	1.62126	10.75			0.2125	1.92515	10.25
0.46	1.60659	10.75			0.225	1.90829	10.25
0.48	1.57357	10.75			0.2375	1.89192	10.25
0.5	1.57357	10.75			0.25	1.87637	10.25
0.52	1.57357	10.75			0.2625	1.86307	10.25
0.54	1.56257	10.75			0.275	1.84947	10.25
0.56	1.52589	10.75			0.2875	1.83612	10.25
0.58	1.52589	10.75			0.3	1.82234	10.25
0.6	1.52589	10.75			0.3125	1.8098	10.25
0.62	1.52589	10.75			0.325	1.79705	10.25
0.64	1.52589	10.75			0.3375	1.78472	10.25
0.66	1.52589	10.75			0.35	1.77246	10.25
0.68	1.52589	10.75			0.3625	1.75992	10.25
0.7	1.51695	10.75			0.375	1.74647	10.25
-3.22	6.09278	12			0.3875	1.73439	10.25
-3.2	5.99864	12			0.4	1.72308	10.25
-3.18	6.08766	12			0.4125	1.71053	10.25
-3.16	6.20847	12			0.425	1.69802	10.25
-3.14	6.31516	12			0.4375	1.68481	10.25
-3.12	6.42372	12			0.45	1.67399	10.25
-3.1	6.5225	12			0.4625	1.66412	10.25
-3.08	6.57086	12			0.475	1.65536	10.25
-3.06	6.62808	12			-1.9875	2.45772	11.5
-3.04	6.62808	12			-1.975	2.45016	11.5
-3.02	6.66941	12			-1.9625	2.45084	11.5
-3	6.68311	12			-1.95	2.45494	11.5
-2.98	6.69365	12			-1.9375	2.46024	11.5
-2.96	6.72345	12			-1.925	2.46719	11.5
-2.94	6.75751	12			-1.9125	2.47484	11.5
-2.92	6.81564	12			-1.9	2.48368	11.5
-2.9	6.8665	12			-1.8875	2.49301	11.5
-2.88	6.94101	12			-1.875	2.50291	11.5
-2.86	6.98992	12			-1.8625	2.51299	11.5
-2.84	7.06618	12			-1.85	2.52287	11.5
-2.82	7.14699	12			-1.8375	2.53308	11.5
-2.8	7.24479	12			-1.825	2.5424	11.5
-2.78	7.29566	12			-1.8125	2.55204	11.5
-2.76	7.36535	12			-1.8	2.56082	11.5
-2.74	7.39996	12			-1.7875	2.56989	11.5
-2.72	7.48639	12			-1.775	2.57783	11.5
-2.7	7.61672	12			-1.7625	2.58609	11.5
-2.68	7.71459	12			-1.75	2.59438	11.5
-2.66	7.80826	12			-1.7375	2.603	11.5
-2.64	7.86468	12			-1.725	2.61268	11.5
-2.62	7.94415	12			-1.7125	2.6238	11.5
-2.6	8.00773	12			-1.7	2.63359	11.5
-2.58	8.10347	12			-1.6875	2.64344	11.5
-2.56	8.25614	12			-1.675	2.65319	11.5
-2.54	8.35741	12			-1.6625	2.66394	11.5
-2.52	8.43052	12			-1.65	2.67477	11.5
-2.5	8.48775	12			-1.6375	2.68656	11.5
-2.48	8.5704	12			-1.625	2.69807	11.5
-2.46	8.66826	12			-1.6125	2.7092	11.5
-2.44	8.73888	12			-1.6	2.72069	11.5
-2.42	8.84537	12			-1.5875	2.73322	11.5
-2.4	9.00886	12			-1.575	2.74625	11.5
-2.38	9.17916	12			-1.5625	2.75942	11.5
-2.36	9.38011	12			-1.55	2.7725	11.5
-2.34	9.55467	12			-1.5375	2.78701	11.5
-2.32	9.69687	12			-1.525	2.80028	11.5
-2.3	9.87618	12			-1.5125	2.81416	11.5
-2.28	10.109	12			-1.5	2.82837	11.5
-2.26	10.2965	12			-1.4875	2.84441	11.5
-2.24	10.4462	12			-1.475	2.86006	11.5
-2.22	10.5572	12			-1.4625	2.87747	11.5
-2.2	10.7656	12			-1.45	2.89506	11.5
-2.18	11.0507	12			-1.4375	2.91459	11.5
-2.16	11.4578	12			-1.425	2.93457	11.5
-2.14	11.8358	12			-1.4125	2.95392	11.5
-2.12	12.3365	12			-1.4	2.97276	11.5
-2.1	12.9414	12			-1.3875	2.99474	11.5
-2.08	13.5459	12			-1.375	3.01709	11.5
-2.06	14.1812	12			-1.3625	3.03911	11.5
-2.04	14.7375	12			-1.35	3.065	11.5
-2.02	15.3202	12			-1.3375	3.08894	11.5
-2	15.9773	12			-1.325	3.11519	11.5
-1.98	16.7481	12			-1.3125	3.14096	11.5
-1.96	17.5068	12			-1.3	3.16834	11.5
-1.94	18.4741	12			-1.2875	3.19474	11.5
-1.92	19.6356	12			-1.275	3.22573	11.5
-1.9	21.0865	12			-1.2625	3.25617	11.5
-1.88	22.7112	12			-1.25	3.2897	11.5
-1.86	24.5981	12			-1.2375	3.3236	11.5
-1.84	26.5975	12			-1.225	3.36015	11.5
-1.82	29.0294	12			-1.2125	3.39718	11.5
-1.8	31.9928	12			-1.2	3.43515	11.5
-1.78	35.7887	12			-1.1875	3.47538	11.5
-1.76	40.3152	12			-1.175	3.51876	11.5
-1.74	46.5029	12			-1.1625	3.56587	11.5
-1.72	53.6514	12			-1.15	3.61482	11.5
-1.7	63.4912	12			-1.1375	3.6672	11.5
-1.68	74.6799	12			-1.125	3.72177	11.5
-1.66	87.8372	12			-1.1125	3.78235	11.5
-1.64	101.674	12			-1.1	3.84005	11.5
-1.62	116.206	12			-1.0875	3.90363	11.5
-1.6	129.012	12			-1.075	3.96725	11.5
-1.58	141.663	12			-1.0625	4.0442	11.5
-1.56	152.204	12			-1.05	4.1249	11.5
-1.54	159.829	12			-1.0375	4.21884	11.5
-1.52	162.757	12			-1.025	4.31442	11.5
-1.5	161.44	12			-1.0125	4.42116	11.5
-1.48	155.327	12			-1	4.53648	11.5
-1.46	145.081	12			-0.9875	4.65712	11.5
-1.44	132.748	12			-0.975	4.77953	11.5
-1.42	117.942	12			-0.9625	4.91435	11.5
-1.4	103.716	12			-0.95	5.05591	11.5
-1.38	88.7806	12			-0.9375	5.21346	11.5
-1.36	76.3927	12			-0.925	5.38468	11.5
-1.34	65.3527	12			-0.9125	5.57255	11.5
-1.32	55.9691	12			-0.9	5.78894	11.5
-1.3	48.3261	12			-0.8875	6.03482	11.5
-1.28	41.562	12			-0.875	6.32496	11.5
-1.26	36.3382	12			-0.8625	6.63836	11.5
-1.24	31.1274	12			-0.85	6.92448	11.5
-1.22	27.0777	12			-0.8375	7.19698	11.5
-1.2	23.4478	12			-0.825	7.47672	11.5
-1.18	20.2348	12			-0.8125	7.78934	11.5
-1.16	17.4047	12			-0.8	8.13834	11.5
-1.14	15.2716	12			-0.7875	8.57231	11.5
-1.12	13.3107	12			-0.775	9.03313	11.5
-1.1	11.7847	12			-0.7625	9.52748	11.5
-1.08	10.5279	12			-0.75	9.97127	11.5
-1.06	9.47321	12			-0.7375	10.4252	11.5
-1.04	8.68215	12			-0.725	10.8485	11.5
-1.02	7.93144	12			-0.7125	11.2146	11.5
-1	7.31791	12			-0.7	11.418	11.5
-0.98	6.73707	12			-0.6875	11.5145	11.5
-0.96	6.24979	12			-0.675	11.5464	11.5
-0.94	5.81744	12			-0.6625	11.5182	11.5
-0.92	5.46458	12			-0.65	11.4243	11.5
-0.9	5.14253	12			-0.6375	11.278	11.5
-0.88	4.85105	12			-0.625	11.0656	11.5
-0.86	4.59967	12			-0.6125	10.7513	11.5
-0.84	4.37203	12			-0.6	10.3188	11.5
-0.82	4.17051	12			-0.5875	9.86952	11.5
-0.8	3.98459	12			-0.575	9.3574	11.5
-0.78	3.81839	12			-0.5625	8.87854	11.5
-0.76	3.67167	12			-0.55	8.39071	11.5
-0.74	3.56041	12			-0.5375	7.95007	11.5
-0.72	3.44059	12			-0.525	7.52956	11.5
-0.7	3.3349	12			-0.5125	7.15764	11.5
-0.68	3.23151	12			-0.5	6.8078	11.5
-0.66	3.15351	12			-0.4875	6.49805	11.5
-0.64	3.06881	12			-0.475	6.19595	11.5
-0.62	2.97343	12			-0.4625	5.91755	11.5
-0.6	2.91894	12			-0.45	5.67924	11.5
-0.58	2.85467	12			-0.4375	5.45662	11.5
-0.56	2.78401	12			-0.425	5.24176	11.5
-0.54	2.74342	12			-0.4125	5.02903	11.5
-0.52	2.67348	12			-0.4	4.83545	11.5
-0.5	2.62262	12			-0.3875	4.63437	11.5
-0.48	2.57791	12			-0.375	4.45877	11.5
-0.46	2.52725	12			-0.3625	4.286	11.5
-0.44	2.49078	12			-0.35	4.13981	11.5
-0.42	2.43188	12			-0.3375	3.99691	11.5
-0.4	2.41281	12			-0.325	3.87215	11.5
-0.38	2.36219	12			-0.3125	3.75319	11.5
-0.36	2.31426	12			-0.3	3.65172	11.5
-0.34	2.28883	12			-0.2875	3.55191	11.5
-0.32	2.2684	12			-0.275	3.46065	11.5
-0.3	2.22029	12			-0.2625	3.38142	11.5
-0.28	2.19346	12			-0.25	3.29353	11.5
-0.26	2.18392	12			-0.2375	3.214	11.5
-0.24	2.14578	12			-0.225	3.13761	11.5
-0.22	2.10764	12			-0.2125	3.07008	11.5
-0.2	2.0981	12			-0.2	3.00851	11.5
-0.18	2.09469	12			-0.1875	2.94617	11.5
-0.16	2.05041	12			-0.175	2.88632	11.5
-0.14	2.0218	12			-0.1625	2.82382	11.5
-0.12	2.00273	12			-0.15	2.76474	11.5
-0.1	1.96526	12			-0.1375	2.70896	11.5
-0.08	1.95504	12			-0.125	2.66117	11.5
-0.06	1.95504	12			-0.1125	2.61786	11.5
-0.04	1.94233	12			-0.1	2.57895	11.5
-0.02	1.90736	12			-0.0875	2.53954	11.5
0	1.89374	12			-0.075	2.50047	11.5
0.02	1.85968	12			-0.0625	2.45788	11.5
0.04	1.85968	12			-0.05	2.4173	11.5
0.06	1.85968	12			-0.0375	2.37741	11.5
0.08	1.83743	12			-0.025	2.34189	11.5
0.1	1.81199	12			-0.0125	2.30651	11.5
0.12	1.80007	12			0	2.27636	11.5
0.14	1.76431	12			0.0125	2.24549	11.5
0.16	1.76431	12			0.025	2.21715	11.5
0.18	1.76431	12			0.0375	2.18929	11.5
0.2	1.76431	12			0.05	2.16455	11.5
0.22	1.72299	12			0.0625	2.14027	11.5
0.24	1.71663	12			0.075	2.1161	11.5
0.26	1.71663	12			0.0875	2.092	11.5
0.28	1.68484	12			0.1	2.06922	11.5
0.3	1.66894	12			0.1125	2.05033	11.5
0.32	1.65305	12			0.125	2.03125	11.5
0.34	1.62126	12			0.1375	2.01444	11.5
0.36	1.62126	12			0.15	1.9979	11.5
0.38	1.62126	12			0.1625	1.98186	11.5
0.4	1.62126	12			0.175	1.96669	11.5
0.42	1.62126	12			0.1875	1.95252	11.5
0.44	1.62126	12			0.2	1.93791	11.5
0.46	1.59583	12			0.2125	1.92064	11.5
0.48	1.57357	12			0.225	1.90277	11.5
0.5	1.57357	12			0.2375	1.88519	11.5
0.52	1.57357	12			0.25	1.87085	11.5
0.54	1.54292	12			0.2625	1.85617	11.5
0.56	1.52589	12			0.275	1.84312	11.5
0.58	1.52589	12			0.2875	1.82924	11.5
0.6	1.52589	12			0.3	1.81696	11.5
0.62	1.52589	12			0.3125	1.80412	11.5
0.64	1.52589	12			0.325	1.79221	11.5
0.66	1.52589	12			0.3375	1.7796	11.5
0.68	1.50755	12			0.35	1.76709	11.5
0.7	1.4782	12			0.3625	1.75256	11.5
-3.22	6.05025	13.25			0.375	1.73989	11.5
-3.2	5.97837	13.25			0.3875	1.72762	11.5
-3.18	6.05586	13.25			0.4	1.7165	11.5
-3.16	6.14784	13.25			0.4125	1.70713	11.5
-3.14	6.24065	13.25			0.425	1.69622	11.5
-3.12	6.32927	13.25			0.4375	1.68599	11.5
-3.1	6.40433	13.25			0.45	1.67482	11.5
-3.08	6.49139	13.25			0.4625	1.66447	11.5
-3.06	6.54634	13.25			0.475	1.65388	11.5
-3.04	6.61914	13.25			-1.9875	2.45744	12.75
-3.02	6.65376	13.25			-1.975	2.4523	12.75
-3	6.70855	13.25			-1.9625	2.4573	12.75
-2.98	6.72686	13.25			-1.95	2.4645	12.75
-2.96	6.80179	13.25			-1.9375	2.47235	12.75
-2.94	6.87246	13.25			-1.925	2.48006	12.75
-2.92	6.94825	13.25			-1.9125	2.48805	12.75
-2.9	6.99048	13.25			-1.9	2.49624	12.75
-2.88	7.03156	13.25			-1.8875	2.5044	12.75
-2.86	7.05724	13.25			-1.875	2.51319	12.75
-2.84	7.05724	13.25			-1.8625	2.52152	12.75
-2.82	7.05724	13.25			-1.85	2.53059	12.75
-2.8	7.11128	13.25			-1.8375	2.54022	12.75
-2.78	7.20029	13.25			-1.825	2.54895	12.75
-2.76	7.31609	13.25			-1.8125	2.55799	12.75
-2.74	7.42599	13.25			-1.8	2.56694	12.75
-2.72	7.54003	13.25			-1.7875	2.5762	12.75
-2.7	7.69075	13.25			-1.775	2.58603	12.75
-2.68	7.85296	13.25			-1.7625	2.59598	12.75
-2.66	7.9669	13.25			-1.75	2.60544	12.75
-2.64	8.04588	13.25			-1.7375	2.61498	12.75
-2.62	8.10628	13.25			-1.725	2.6254	12.75
-2.6	8.15396	13.25			-1.7125	2.63603	12.75
-2.58	8.21754	13.25			-1.7	2.64623	12.75
-2.56	8.28968	13.25			-1.6875	2.65661	12.75
-2.54	8.34768	13.25			-1.675	2.66718	12.75
-2.52	8.39238	13.25			-1.6625	2.67912	12.75
-2.5	8.42735	13.25			-1.65	2.69	12.75
-2.48	8.50364	13.25			-1.6375	2.70154	12.75
-2.46	8.60355	13.25			-1.625	2.71298	12.75
-2.44	8.67167	13.25			-1.6125	2.72463	12.75
-2.42	8.77385	13.25			-1.6	2.7374	12.75
-2.4	8.96118	13.25			-1.5875	2.74965	12.75
-2.38	9.16168	13.25			-1.575	2.7631	12.75
-2.36	9.36195	13.25			-1.5625	2.77881	12.75
-2.34	9.44142	13.25			-1.55	2.79521	12.75
-2.32	9.49805	13.25			-1.5375	2.80989	12.75
-2.3	9.61513	13.25			-1.525	2.82117	12.75
-2.28	9.76567	13.25			-1.5125	2.83351	12.75
-2.26	9.97956	13.25			-1.5	2.8477	12.75
-2.24	10.2214	13.25			-1.4875	2.86293	12.75
-2.22	10.4666	13.25			-1.475	2.8798	12.75
-2.2	10.7321	13.25			-1.4625	2.89676	12.75
-2.18	11.049	13.25			-1.45	2.91644	12.75
-2.16	11.3965	13.25			-1.4375	2.93542	12.75
-2.14	11.7156	13.25			-1.425	2.95599	12.75
-2.12	12.0291	13.25			-1.4125	2.97648	12.75
-2.1	12.4297	13.25			-1.4	2.99803	12.75
-2.08	13.0143	13.25			-1.3875	3.01973	12.75
-2.06	13.6645	13.25			-1.375	3.04224	12.75
-2.04	14.4409	13.25			-1.3625	3.06604	12.75
-2.02	15.2946	13.25			-1.35	3.09355	12.75
-2	16.0899	13.25			-1.3375	3.12351	12.75
-1.98	16.8835	13.25			-1.325	3.15075	12.75
-1.96	17.5954	13.25			-1.3125	3.18024	12.75
-1.94	18.5797	13.25			-1.3	3.20893	12.75
-1.92	19.6219	13.25			-1.2875	3.23698	12.75
-1.9	20.9639	13.25			-1.275	3.26644	12.75
-1.88	22.5034	13.25			-1.2625	3.29608	12.75
-1.86	24.3904	13.25			-1.25	3.33074	12.75
-1.84	26.7201	13.25			-1.2375	3.36491	12.75
-1.82	29.6697	13.25			-1.225	3.40243	12.75
-1.8	32.9326	13.25			-1.2125	3.43967	12.75
-1.78	36.7848	13.25			-1.2	3.47782	12.75
-1.76	41.4821	13.25			-1.1875	3.52011	12.75
-1.74	46.811	13.25			-1.175	3.56119	12.75
-1.72	53.9026	13.25			-1.1625	3.60768	12.75
-1.7	62.6031	13.25			-1.15	3.65693	12.75
-1.68	72.5154	13.25			-1.1375	3.71263	12.75
-1.66	84.3024	13.25			-1.125	3.76977	12.75
-1.64	97.7595	13.25			-1.1125	3.83375	12.75
-1.62	110.502	13.25			-1.1	3.90007	12.75
-1.6	123.263	13.25			-1.0875	3.97508	12.75
-1.58	134.462	13.25			-1.075	4.05368	12.75
-1.56	142.941	13.25			-1.0625	4.14147	12.75
-1.54	148.921	13.25			-1.05	4.23117	12.75
-1.52	150.354	13.25			-1.0375	4.33051	12.75
-1.5	146.802	13.25			-1.025	4.43713	12.75
-1.48	139.07	13.25			-1.0125	4.55544	12.75
-1.46	127.681	13.25			-1	4.6744	12.75
-1.44	114.221	13.25			-0.9875	4.80705	12.75
-1.42	101.189	13.25			-0.975	4.94514	12.75
-1.4	87.5209	13.25			-0.9625	5.10102	12.75
-1.38	75.8447	13.25			-0.95	5.25928	12.75
-1.36	65.2283	13.25			-0.9375	5.43009	12.75
-1.34	56.8496	13.25			-0.925	5.61314	12.75
-1.32	49.1384	13.25			-0.9125	5.80604	12.75
-1.3	42.7089	13.25			-0.9	6.04175	12.75
-1.28	37.0284	13.25			-0.8875	6.30109	12.75
-1.26	32.3774	13.25			-0.875	6.61608	12.75
-1.24	28.0749	13.25			-0.8625	6.92387	12.75
-1.22	24.4619	13.25			-0.85	7.2365	12.75
-1.2	21.2798	13.25			-0.8375	7.53688	12.75
-1.18	18.4219	13.25			-0.825	7.8675	12.75
-1.16	16.1099	13.25			-0.8125	8.20765	12.75
-1.14	14.1399	13.25			-0.8	8.59305	12.75
-1.12	12.5091	13.25			-0.7875	8.9728	12.75
-1.1	11.092	13.25			-0.775	9.37241	12.75
-1.08	10.0804	13.25			-0.7625	9.78796	12.75
-1.06	9.09061	13.25			-0.75	10.2287	12.75
-1.04	8.31404	13.25			-0.7375	10.6952	12.75
-1.02	7.62944	13.25			-0.725	11.0785	12.75
-1	7.03339	13.25			-0.7125	11.3667	12.75
-0.98	6.5225	13.25			-0.7	11.5134	12.75
-0.96	6.06481	13.25			-0.6875	11.5603	12.75
-0.94	5.70006	13.25			-0.675	11.4973	12.75
-0.92	5.34656	13.25			-0.6625	11.3335	12.75
-0.9	5.05109	13.25			-0.65	11.0868	12.75
-0.88	4.75818	13.25			-0.6375	10.786	12.75
-0.86	4.527	13.25			-0.625	10.4212	12.75
-0.84	4.31357	13.25			-0.6125	10.0596	12.75
-0.82	4.11572	13.25			-0.6	9.64622	12.75
-0.8	3.94506	13.25			-0.5875	9.23763	12.75
-0.78	3.78538	13.25			-0.575	8.79115	12.75
-0.76	3.66213	13.25			-0.5625	8.36599	12.75
-0.74	3.53543	13.25			-0.55	7.93143	12.75
-0.72	3.43325	13.25			-0.5375	7.53815	12.75
-0.7	3.31404	13.25			-0.525	7.154	12.75
-0.68	3.21867	13.25			-0.5125	6.81455	12.75
-0.66	3.13693	13.25			-0.5	6.48039	12.75
-0.64	3.062	13.25			-0.4875	6.19471	12.75
-0.62	2.96594	13.25			-0.475	5.93799	12.75
-0.6	2.89169	13.25			-0.4625	5.7127	12.75
-0.58	2.844	13.25			-0.45	5.49362	12.75
-0.56	2.77203	13.25			-0.4375	5.28304	12.75
-0.54	2.7307	13.25			-0.425	5.0676	12.75
-0.52	2.65563	13.25			-0.4125	4.86368	12.75
-0.5	2.61666	13.25			-0.4	4.68653	12.75
-0.48	2.55586	13.25			-0.3875	4.50108	12.75
-0.46	2.52725	13.25			-0.375	4.34208	12.75
-0.44	2.48254	13.25			-0.3625	4.1796	12.75
-0.42	2.43188	13.25			-0.35	4.03919	12.75
-0.4	2.40804	13.25			-0.3375	3.90974	12.75
-0.38	2.35354	13.25			-0.325	3.79589	12.75
-0.36	2.30926	13.25			-0.3125	3.68827	12.75
-0.34	2.28883	13.25			-0.3	3.58988	12.75
-0.32	2.25704	13.25			-0.2875	3.49256	12.75
-0.3	2.21049	13.25			-0.275	3.40502	12.75
-0.28	2.19346	13.25			-0.2625	3.3177	12.75
-0.26	2.16962	13.25			-0.25	3.24026	12.75
-0.24	2.13897	13.25			-0.2375	3.16778	12.75
-0.22	2.0981	13.25			-0.225	3.09576	12.75
-0.2	2.0981	13.25			-0.2125	3.02453	12.75
-0.18	2.08107	13.25			-0.2	2.95606	12.75
-0.16	2.05041	13.25			-0.1875	2.89154	12.75
-0.14	2.00614	13.25			-0.175	2.83396	12.75
-0.12	2.00273	13.25			-0.1625	2.77944	12.75
-0.1	1.95504	13.25			-0.15	2.72767	12.75
-0.08	1.95504	13.25			-0.1375	2.67947	12.75
-0.06	1.95504	13.25			-0.125	2.63474	12.75
-0.04	1.91758	13.25			-0.1125	2.5952	12.75
-0.02	1.90736	13.25			-0.1	2.55548	12.75
0	1.88511	13.25			-0.0875	2.51812	12.75
0.02	1.85968	13.25			-0.075	2.47776	12.75
0.04	1.85968	13.25			-0.0625	2.43921	12.75
0.06	1.85627	13.25			-0.05	2.40231	12.75
0.08	1.81199	13.25			-0.0375	2.36603	12.75
0.1	1.81199	13.25			-0.025	2.32798	12.75
0.12	1.77793	13.25			-0.0125	2.29286	12.75
0.14	1.76431	13.25			0	2.26052	12.75
0.16	1.76431	13.25			0.0125	2.2339	12.75
0.18	1.76431	13.25			0.025	2.21003	12.75
0.2	1.76431	13.25			0.0375	2.18796	12.75
0.22	1.7313	13.25			0.05	2.1671	12.75
0.24	1.71663	13.25			0.0625	2.14218	12.75
0.26	1.71663	13.25			0.075	2.11789	12.75
0.28	1.67212	13.25			0.0875	2.09462	12.75
0.3	1.66894	13.25			0.1	2.07242	12.75
0.32	1.66894	13.25			0.1125	2.05307	12.75
0.34	1.63148	13.25			0.125	2.03288	12.75
0.36	1.62126	13.25			0.1375	2.01362	12.75
0.38	1.62126	13.25			0.15	1.995	12.75
0.4	1.62126	13.25			0.1625	1.97798	12.75
0.42	1.62126	13.25			0.175	1.95933	12.75
0.44	1.62126	13.25			0.1875	1.94269	12.75
0.46	1.57357	13.25			0.2	1.92827	12.75
0.48	1.57357	13.25			0.2125	1.91257	12.75
0.5	1.57357	13.25			0.225	1.89796	12.75
0.52	1.55271	13.25			0.2375	1.88229	12.75
0.54	1.52589	13.25			0.25	1.86745	12.75
0.56	1.52589	13.25			0.2625	1.85283	12.75
0.58	1.52589	13.25			0.275	1.83851	12.75
0.6	1.52589	13.25			0.2875	1.82401	12.75
0.62	1.52589	13.25			0.3	1.80864	12.75
0.64	1.52589	13.25			0.3125	1.79471	12.75
0.66	1.52589	13.25			0.325	1.78127	12.75
0.68	1.51747	13.25			0.3375	1.77039	12.75
0.7	1.4782	13.25			0.35	1.75831	12.75
-3.22	6.03202	14.5			0.3625	1.74673	12.75
-3.2	5.94459	14.5			0.375	1.73446	12.75
-3.18	5.97321	14.5			0.3875	1.72105	12.75
-3.16	6.06949	14.5			0.4	1.70836	12.75
-3.14	6.19893	14.5			0.4125	1.69874	12.75
-3.12	6.3163	14.5			0.425	1.68944	12.75
-3.1	6.40754	14.5			0.4375	1.67962	12.75
-3.08	6.49139	14.5			0.45	1.66925	12.75
-3.06	6.53272	14.5			0.4625	1.66004	12.75
-3.04	6.5804	14.5			0.475	1.65052	12.75
-3.02	6.62808	14.5			-1.9875	2.47089	14
-3	6.65034	14.5			-1.975	2.46563	14
-2.98	6.70259	14.5			-1.9625	2.46936	14
-2.96	6.72906	14.5			-1.95	2.47526	14
-2.94	6.82411	14.5			-1.9375	2.48255	14
-2.92	6.93207	14.5			-1.925	2.49087	14
-2.9	7.03181	14.5			-1.9125	2.49918	14
-2.88	7.09598	14.5			-1.9	2.50765	14
-2.86	7.13988	14.5			-1.8875	2.51648	14
-2.84	7.1526	14.5			-1.875	2.52599	14
-2.82	7.1526	14.5			-1.8625	2.5356	14
-2.8	7.16282	14.5			-1.85	2.54504	14
-2.78	7.23843	14.5			-1.8375	2.55439	14
-2.76	7.29884	14.5			-1.825	2.56384	14
-2.74	7.37635	14.5			-1.8125	2.57362	14
-2.72	7.46255	14.5			-1.8	2.58238	14
-2.7	7.60401	14.5			-1.7875	2.59188	14
-2.68	7.7566	14.5			-1.775	2.60091	14
[truncated: 29,880 more rows]

## Sheet: Fig. 3b
10nm			9nm
Vbg(V)	Rxx		Vbg(V)	Rxx
-1.3075	2.4592		-1.35	7.97685
-1.295	2.46301		-1.33	8.04369
-1.2825	2.47243		-1.31	8.15396
-1.27	2.48182		-1.29	8.29361
-1.2575	2.49162		-1.27	8.37836
-1.245	2.50084		-1.25	8.28748
-1.2325	2.5081		-1.23	8.21655
-1.22	2.51603		-1.21	8.34152
-1.2075	2.52603		-1.19	8.59995
-1.195	2.53518		-1.17	8.87876
-1.1825	2.54278		-1.15	9.03611
-1.17	2.5514		-1.13	9.05677
-1.1575	2.55873		-1.11	9.01227
-1.145	2.56615		-1.09	9.06631
-1.1325	2.57376		-1.07	9.26022
-1.12	2.58238		-1.05	9.53381
-1.1075	2.59041		-1.03	9.64488
-1.095	2.59768		-1.01	9.75434
-1.0825	2.60366		-0.99	9.91826
-1.07	2.61201		-0.97	10.0136
-1.0575	2.62023		-0.95	10.0192
-1.045	2.62686		-0.93	10.1948
-1.0325	2.634		-0.91	10.6216
-1.02	2.64149		-0.89	11.124
-1.0075	2.65172		-0.87	11.5038
-0.995	2.6657		-0.85	11.76
-0.9825	2.67963		-0.83	11.955
-0.97	2.69331		-0.81	12.1403
-0.9575	2.70821		-0.79	12.2923
-0.945	2.72313		-0.77	12.4901
-0.9325	2.73889		-0.75	12.8134
-0.92	2.75561		-0.73	13.04
-0.9075	2.76894		-0.71	13.2212
-0.895	2.77858		-0.69	13.3413
-0.8825	2.78645		-0.67	13.5661
-0.87	2.79673		-0.65	14.0827
-0.8575	2.81069		-0.63	15.0545
-0.845	2.82646		-0.61	16.0123
-0.8325	2.84232		-0.59	16.8665
-0.82	2.85674		-0.57	17.3629
-0.8075	2.8737		-0.55	17.7639
-0.795	2.8851		-0.53	18.5967
-0.7825	2.8949		-0.51	19.914
-0.77	2.91058		-0.49	21.302
-0.7575	2.93132		-0.47	22.3263
-0.745	2.95166		-0.45	23.0186
-0.7325	2.96948		-0.43	23.8965
-0.72	2.99113		-0.41	25.7047
-0.7075	3.01799		-0.39	27.9174
-0.695	3.04468		-0.37	31.2364
-0.6825	3.06962		-0.35	35.5365
-0.67	3.08904		-0.33	39.5681
-0.6575	3.10675		-0.31	45.0443
-0.645	3.12999		-0.29	51.8516
-0.6325	3.1638		-0.27	60.746
-0.62	3.19169		-0.25	74.3303
-0.6075	3.2174		-0.23	95.3998
-0.595	3.24054		-0.21	126.219
-0.5825	3.25871		-0.19	162.635
-0.57	3.2772		-0.17	200.887
-0.5575	3.30491		-0.15	241.979
-0.545	3.34819		-0.13	288.828
-0.5325	3.39583		-0.11	345.208
-0.52	3.44749		-0.09	402.605
-0.5075	3.49362		-0.07	462.179
-0.495	3.53727		-0.05	518.45
-0.4825	3.57659		-0.03	555.147
-0.47	3.62561		-0.01	566.867
-0.4575	3.67494		0.01	566.393
-0.445	3.74068		0.03	553.268
-0.4325	3.80777		0.05	523.268
-0.42	3.87862		0.07	484.396
-0.4075	3.94532		0.09	430.342
-0.395	4.01947		0.11	372.612
-0.3825	4.09441		0.13	313.314
-0.37	4.17342		0.15	251.071
-0.3575	4.25411		0.17	198.597
-0.345	4.35098		0.19	160.187
-0.3325	4.45942		0.21	130.971
-0.32	4.57834		0.23	106.86
-0.3075	4.70773		0.25	88.7875
-0.295	4.85252		0.27	74.4378
-0.2825	5.01579		0.29	61.7644
-0.27	5.18161		0.31	51.1713
-0.2575	5.35725		0.33	42.2582
-0.245	5.52107		0.35	34.7735
-0.2325	5.70028		0.37	29.0046
-0.22	5.93114		0.39	24.1656
-0.2075	6.21211		0.41	20.2627
-0.195	6.54991		0.43	17.2786
-0.1825	6.86352		0.45	14.8655
-0.17	7.17194		0.47	12.916
-0.1575	7.47077		0.49	11.2738
-0.145	7.87364		0.51	10.0136
-0.1325	8.26508		0.53	8.94415
-0.12	8.67388		0.55	7.99601
-0.1075	9.2014		0.57	7.23009
-0.095	9.89683		0.59	6.5804
-0.0825	10.5662		0.61	6.04905
-0.07	11.0972		0.63	5.62988
-0.0575	11.5704		0.65	5.23501
-0.045	12.0945		0.67	4.90864
-0.0325	12.5537		0.69	4.62852
-0.02	12.8643		0.71	4.38012
-0.0075	13.0099		0.73	4.15447
0.005	13.026		0.75	3.9714
0.0175	12.9777		0.77	3.802
0.03	12.8234		0.79	3.66145
0.0425	12.4587		0.81	3.54565
0.055	12.0146		0.83	3.44597
0.0675	11.5906		0.85	3.32085
0.08	11.0987		0.87	3.22762
0.0925	10.4429		0.89	3.14119
0.105	9.79006		0.91	3.07264
0.1175	9.15378		0.93	2.98365
0.13	8.5921		0.95	2.93415
0.1425	8.11916		0.97	2.86103
0.155	7.7096		0.99	2.7911
0.1675	7.35579		1.01	2.75673
0.18	7.00512		1.03	2.69116
0.1925	6.65929		1.05	2.6256
0.205	6.30924		1.07	2.60354
0.2175	6.01737		1.09	2.54127
0.23	5.74906		1.11	2.505
0.2425	5.49081		1.13	2.44678
0.255	5.23721		1.15	2.43188
0.2675	4.99709		1.17	2.39261
0.28	4.77745		1.19	2.32629
0.2925	4.57731		1.21	2.28883
0.305	4.39748
0.3175	4.22867
0.33	4.08712
0.3425	3.98116
0.355	3.88221
0.3675	3.77118
0.38	3.65349
0.3925	3.54263
0.405	3.43756
0.4175	3.34212
0.43	3.2575
0.4425	3.1784
0.455	3.10303
0.4675	3.02685
0.48	2.95439
0.4925	2.89366
0.505	2.83835
0.5175	2.78508
0.53	2.73409
0.5425	2.67686
0.555	2.62354
0.5675	2.57986
0.58	2.53975
0.5925	2.50031
0.605	2.45763
0.6175	2.41408
0.63	2.37568
0.6425	2.34052
0.655	2.30859
0.6675	2.27794
0.68	2.24942
0.6925	2.22278
0.705	2.19764
0.7175	2.17389
0.73	2.14885
0.7425	2.12554
0.755	2.1047
0.7675	2.08366
0.78	2.05977
0.7925	2.03563
0.805	2.01403
0.8175	1.99732
0.83	1.98392
0.8425	1.96891
0.855	1.95057
0.8675	1.93072
0.88	1.91237
0.8925	1.89372
0.905	1.87437
0.9175	1.85627
0.93	1.84183
0.9425	1.83043
0.955	1.8187
0.9675	1.80552
0.98	1.79237
0.9925	1.77764
1.005	1.7615
1.0175	1.74602
1.03	1.73544
1.0425	1.72654
1.055	1.71621
1.0675	1.70341
1.08	1.69183
1.0925	1.68268
1.105	1.67391
1.1175	1.6617

## Sheet: Fig. 3c
9nm			10nm
Gxx	B		Gxx	B
0.1068	18		0.83664	18
0.10659	17.8		0.83306	17.5
0.10692	17.6		0.85237	17
0.10648	17.4		0.85205	16.5
0.10715	17.2		0.86958	16
0.10771	17		0.87342	15.5
0.10737	16.8		0.90336	15
0.10748	16.6		0.92887	14.5
0.1075	16.4		0.94002	14
0.10721	16.2		0.96485	13.5
0.10698	16		0.98403	13
0.10734	15.8		1.00272	12.5
0.10773	15.6		1.02631	12
0.10738	15.4		1.067	11.5
0.10762	15.2		1.08473	11
0.10783	15		1.10202	10.5
0.10792	14.8		1.12909	10
0.108	14.6		1.1617	9.5
0.10794	14.4		1.186	9
0.10767	14.2		1.20884	8.5
0.10774	14		1.18283	8
0.10871	13.8		1.143	7.5
0.10897	13.6		1.1046	7
0.10854	13.4		1.07059	6.5
0.10821	13.2		1.06767	6
0.1091	13		1.07025	5.5
0.10925	12.8		1.08835	5
0.10877	12.6		1.08191	4.5
0.10788	12.4		1.08723	4
0.10876	12.2		1.09864	3.5
0.10848	12		1.13692	3
0.10868	11.8		1.18502	2.5
0.10917	11.6		1.25826	2
0.10902	11.4		1.35613	1.5
0.10971	11.2		1.48131	1
0.10971	11		1.67608	0.5
0.11005	10.8		1.94934	0
0.11008	10.6		1.95825	-0.5
0.10966	10.4		1.71851	-1
0.10997	10.2		1.58407	-1.5
0.10855	10		1.50892	-2
0.10896	9.8		1.42632	-2.5
0.10916	9.6		1.37954	-3
0.11001	9.4		1.37041	-3.5
0.10823	9.2		1.35506	-4
0.1093	9		1.38035	-4.5
0.10948	8.8		1.40363	-5
0.1095	8.6		1.43839	-5.5
0.10955	8.4		1.46851	-6
0.10887	8.2		1.49264	-6.5
0.10944	8		1.54933	-7
0.10948	7.8		1.56698	-7.5
0.10921	7.6		1.59035	-8
0.10987	7.4		1.62904	-8.5
0.10895	7.2		1.70511	-9
0.10981	7		1.57899	-9.5
0.11033	6.8		1.51448	-10
0.10947	6.6		1.45608	-10.5
0.10939	6.4		1.39917	-11
0.10898	6.2		1.34779	-11.5
0.1091	6		1.35163	-12
0.10933	5.8		1.27337	-12.5
0.10902	5.6		1.18902	-13
0.11046	5.4		1.10765	-13.5
0.10977	5.2		1.05522	-14
0.10971	5		0.99365	-14.5
0.11007	4.8		0.95386	-15
0.10934	4.6		0.86636	-15.5
0.10956	4.4		0.80457	-16
0.10912	4.2		0.76706	-16.5
0.10899	4		0.72644	-17
0.10922	3.8		0.68362	-17.5
0.10845	3.6		0.63426	-18
0.10935	3.4
0.11009	3.2
0.10919	3
0.10895	2.8
0.10841	2.6
0.11261	2.4
0.11224	2.2
0.11271	2
0.11394	1.8
0.11259	1.6
0.11259	1.4
0.11246	1.2
0.1115	1
0.11078	0.8
0.11175	0.6
0.11225	0.4
0.11211	0.2
0.11254	0
0.11233	-0.2
0.11217	-0.4
0.11136	-0.6
0.11171	-0.8
0.11129	-1
0.11209	-1.2
0.11102	-1.4
0.11134	-1.6
0.10741	-1.8
0.10754	-2
0.10796	-2.2
0.11277	-2.4
0.11253	-2.6
0.11277	-2.8
0.1134	-3
0.11259	-3.2
0.11334	-3.4
0.11416	-3.6
0.11377	-3.8
0.11387	-4
0.11548	-4.2
0.11409	-4.4
0.11366	-4.6
0.11458	-4.8
0.11277	-5
0.11399	-5.2
0.11389	-5.4
0.11491	-5.6
0.11275	-5.8
0.11366	-6
0.11443	-6.2
0.11245	-6.4
0.11462	-6.6
0.11382	-6.8
0.11379	-7
0.11404	-7.2
0.11419	-7.4
0.11499	-7.6
0.11506	-7.8
0.11395	-8
0.11335	-8.2
0.11522	-8.4
0.11483	-8.6
0.11507	-8.8
0.1144	-9
0.11489	-9.2
0.11412	-9.4
0.1137	-9.6
0.11476	-9.8
0.11553	-10
0.11357	-10.2
0.11433	-10.4
0.11535	-10.6
0.11461	-10.8
0.11536	-11
0.11438	-11.2
0.11491	-11.4
0.11372	-11.6
0.11309	-11.8
0.11356	-12
0.11357	-12.2
0.11312	-12.4
0.11221	-12.6
0.11201	-12.8
0.11228	-13
0.11117	-13.2
0.113	-13.4
0.11252	-13.6
0.11235	-13.8
0.11296	-14
0.11326	-14.2
0.11367	-14.4
0.11272	-14.6
0.11343	-14.8
0.11281	-15
0.11307	-15.2
0.11184	-15.4
0.11252	-15.6
0.11244	-15.8
0.11506	-16
0.11474	-16.2
0.11491	-16.4
0.11105	-16.6
0.11375	-16.8
0.11107	-17
0.11394	-17.2
0.11146	-17.4
0.10982	-17.6
0.11245	-17.8
0.11043	-18

## Sheet: Fig. 3c-map1
9nm
Vbg	Sxx	B
-2.98	1.73914	-18
-2.96	1.72342	-18
-2.94	1.72821	-18
-2.92	1.74546	-18
-2.9	1.75122	-18
-2.88	1.75609	-18
-2.86	1.73458	-18
-2.84	1.70048	-18
-2.82	1.67605	-18
-2.8	1.67507	-18
-2.78	1.68282	-18
-2.76	1.68274	-18
-2.74	1.66503	-18
-2.72	1.64628	-18
-2.7	1.6251	-18
-2.68	1.6071	-18
-2.66	1.59236	-18
-2.64	1.57401	-18
-2.62	1.54598	-18
-2.6	1.51088	-18
-2.58	1.47641	-18
-2.56	1.43526	-18
-2.54	1.38317	-18
-2.52	1.32397	-18
-2.5	1.26056	-18
-2.48	1.19144	-18
-2.46	1.11047	-18
-2.44	1.02475	-18
-2.42	0.936357	-18
-2.4	0.855691	-18
-2.38	0.762284	-18
-2.36	0.668317	-18
-2.34	0.583687	-18
-2.32	0.514624	-18
-2.3	0.453347	-18
-2.28	0.394968	-18
-2.26	0.337025	-18
-2.24	0.287557	-18
-2.22	0.24433	-18
-2.2	0.210251	-18
-2.18	0.180944	-18
-2.16	0.153471	-18
-2.14	0.131237	-18
-2.12	0.112818	-18
-2.1	0.0970349	-18
-2.08	0.0824022	-18
-2.06	0.0707139	-18
-2.04	0.0604256	-18
-2.02	0.0527275	-18
-2	0.0467419	-18
-1.98	0.0418484	-18
-1.96	0.0375928	-18
-1.94	0.0345697	-18
-1.92	0.0318071	-18
-1.9	0.030268	-18
-1.88	0.0289503	-18
-1.86	0.0284791	-18
-1.84	0.0284556	-18
-1.82	0.0283152	-18
-1.8	0.0283308	-18
-1.78	0.0286494	-18
-1.76	0.0314428	-18
-1.74	0.035485	-18
-1.72	0.0393267	-18
-1.7	0.0462523	-18
-1.68	0.0559417	-18
-1.66	0.071732	-18
-1.64	0.095767	-18
-1.62	0.134283	-18
-1.6	0.191864	-18
-1.58	0.282041	-18
-1.56	0.40943	-18
-1.54	0.603621	-18
-1.52	0.816666	-18
-1.5	0.99566	-18
-1.48	0.968081	-18
-1.46	0.759306	-18
-1.44	0.573998	-18
-1.42	0.449232	-18
-1.4	0.372074	-18
-1.38	0.312553	-18
-1.36	0.266366	-18
-1.34	0.230308	-18
-1.32	0.201446	-18
-1.3	0.177776	-18
-1.28	0.159388	-18
-1.26	0.143289	-18
-1.24	0.131892	-18
-1.22	0.123454	-18
-1.2	0.118816	-18
-1.18	0.116396	-18
-1.16	0.114981	-18
-1.14	0.114071	-18
-1.12	0.113365	-18
-1.1	0.112167	-18
-1.08	0.111056	-18
-1.06	0.11229	-18
-1.04	0.115781	-18
-1.02	0.119891	-18
-1	0.123122	-18
-0.98	0.125022	-18
-0.96	0.127642	-18
-0.94	0.131601	-18
-0.92	0.134413	-18
-0.9	0.134944	-18
-0.88	0.130318	-18
-0.86	0.120588	-18
-0.84	0.114598	-18
-0.82	0.11483	-18
-0.8	0.118104	-18
-0.78	0.119821	-18
-0.76	0.117013	-18
-0.74	0.111422	-18
-0.72	0.107933	-18
-0.7	0.11079	-18
-0.68	0.123103	-18
-0.66	0.1492	-18
-0.64	0.191384	-18
-0.62	0.255077	-18
-0.6	0.334785	-18
-0.58	0.414669	-18
-0.56	0.481377	-18
-0.54	0.512886	-18
-0.52	0.497593	-18
-0.5	0.44794	-18
-0.48	0.378437	-18
-0.46	0.309276	-18
-0.44	0.245434	-18
-0.42	0.195775	-18
-0.4	0.150499	-18
-0.38	0.117551	-18
-0.36	0.0933465	-18
-0.34	0.0757208	-18
-0.32	0.0621881	-18
-0.3	0.0530266	-18
-0.28	0.0473315	-18
-0.26	0.0441143	-18
-0.24	0.0429371	-18
-0.22	0.0440876	-18
-0.2	0.0471521	-18
-0.18	0.0519175	-18
-0.16	0.0575532	-18
-0.14	0.0651949	-18
-0.12	0.0746967	-18
-0.1	0.0869493	-18
-0.08	0.103373	-18
-0.06	0.123384	-18
-0.04	0.148156	-18
-0.02	0.176811	-18
0	0.211616	-18
0.02	0.254151	-18
0.04	0.30085	-18
0.06	0.358468	-18
0.08	0.422862	-18
0.1	0.49861	-18
0.12	0.579214	-18
0.14	0.668161	-18
0.16	0.75663	-18
0.18	0.841932	-18
0.2	0.921031	-18
0.22	0.989086	-18
0.24	1.04869	-18
0.26	1.0999	-18
0.28	1.13551	-18
0.3	1.15762	-18
0.32	1.17004	-18
0.34	1.17239	-18
0.36	1.1734	-18
0.38	1.17382	-18
0.4	1.16069	-18
0.42	1.1468	-18
0.44	1.15223	-18
0.46	1.15075	-18
0.48	1.15027	-18
0.5	1.14912	-18
0.52	1.13891	-18
0.54	1.13878	-18
0.56	1.12696	-18
0.58	1.12269	-18
0.6	1.13003	-18
0.62	1.13685	-18
0.64	1.13165	-18
0.66	1.12446	-18
0.68	1.11453	-18
0.7	1.10924	-18
0.72	1.08992	-18
0.74	1.08381	-18
0.76	1.07601	-18
0.78	1.06816	-18
0.8	1.04432	-18
0.82	1.03666	-18
0.84	1.01328	-18
0.86	1.01604	-18
0.88	1.00088	-18
0.9	1.00209	-18
0.92	1.00864	-18
0.94	1.02736	-18
0.96	1.022	-18
-2.98	1.73555	-17.8
-2.96	1.73742	-17.8
-2.94	1.74265	-17.8
-2.92	1.74265	-17.8
-2.9	1.7556	-17.8
-2.88	1.76793	-17.8
-2.86	1.76542	-17.8
-2.84	1.76069	-17.8
-2.82	1.74804	-17.8
-2.8	1.73923	-17.8
-2.78	1.72517	-17.8
-2.76	1.71734	-17.8
-2.74	1.69855	-17.8
-2.72	1.67317	-17.8
-2.7	1.65691	-17.8
-2.68	1.64804	-17.8
-2.66	1.63736	-17.8
-2.64	1.61165	-17.8
-2.62	1.5765	-17.8
-2.6	1.53507	-17.8
-2.58	1.49069	-17.8
-2.56	1.45089	-17.8
-2.54	1.40467	-17.8
-2.52	1.35226	-17.8
-2.5	1.29173	-17.8
-2.48	1.22021	-17.8
-2.46	1.13244	-17.8
-2.44	1.03505	-17.8
-2.42	0.947736	-17.8
-2.4	0.863027	-17.8
-2.38	0.778668	-17.8
-2.36	0.690719	-17.8
-2.34	0.602409	-17.8
-2.32	0.529858	-17.8
-2.3	0.463455	-17.8
-2.28	0.404514	-17.8
-2.26	0.349302	-17.8
-2.24	0.29715	-17.8
-2.22	0.250013	-17.8
-2.2	0.212812	-17.8
-2.18	0.181484	-17.8
-2.16	0.154135	-17.8
-2.14	0.131359	-17.8
-2.12	0.112727	-17.8
-2.1	0.0966321	-17.8
-2.08	0.0837428	-17.8
-2.06	0.072174	-17.8
-2.04	0.0624406	-17.8
-2.02	0.0542672	-17.8
-2	0.0481813	-17.8
-1.98	0.0438256	-17.8
-1.96	0.0394882	-17.8
-1.94	0.0364028	-17.8
-1.92	0.0335403	-17.8
-1.9	0.0310345	-17.8
-1.88	0.0293228	-17.8
-1.86	0.0284947	-17.8
-1.84	0.0284165	-17.8
-1.82	0.0283697	-17.8
-1.8	0.0282754	-17.8
-1.78	0.0288414	-17.8
-1.76	0.0313002	-17.8
-1.74	0.0348373	-17.8
-1.72	0.0391297	-17.8
-1.7	0.0460853	-17.8
-1.68	0.0573298	-17.8
-1.66	0.0739628	-17.8
-1.64	0.0965613	-17.8
-1.62	0.135319	-17.8
-1.6	0.194919	-17.8
-1.58	0.298188	-17.8
-1.56	0.460769	-17.8
-1.54	0.680664	-17.8
-1.52	0.879488	-17.8
-1.5	0.994453	-17.8
-1.48	0.940448	-17.8
-1.46	0.73817	-17.8
-1.44	0.541608	-17.8
-1.42	0.432294	-17.8
-1.4	0.36228	-17.8
-1.38	0.308907	-17.8
-1.36	0.261679	-17.8
-1.34	0.224712	-17.8
-1.32	0.195037	-17.8
-1.3	0.172486	-17.8
-1.28	0.154574	-17.8
-1.26	0.140929	-17.8
-1.24	0.130568	-17.8
-1.22	0.123477	-17.8
-1.2	0.118876	-17.8
-1.18	0.115689	-17.8
-1.16	0.113924	-17.8
-1.14	0.113278	-17.8
-1.12	0.113494	-17.8
-1.1	0.114218	-17.8
-1.08	0.116126	-17.8
-1.06	0.120618	-17.8
-1.04	0.12621	-17.8
-1.02	0.12978	-17.8
-1	0.13109	-17.8
-0.98	0.13405	-17.8
-0.96	0.140166	-17.8
-0.94	0.143767	-17.8
-0.92	0.142208	-17.8
-0.9	0.139686	-17.8
-0.88	0.133086	-17.8
-0.86	0.122717	-17.8
-0.84	0.116188	-17.8
-0.82	0.115894	-17.8
-0.8	0.118044	-17.8
-0.78	0.117374	-17.8
-0.76	0.11159	-17.8
-0.74	0.105211	-17.8
-0.72	0.102717	-17.8
-0.7	0.107786	-17.8
-0.68	0.122509	-17.8
-0.66	0.150136	-17.8
-0.64	0.191789	-17.8
-0.62	0.25371	-17.8
-0.6	0.329649	-17.8
-0.58	0.414617	-17.8
-0.56	0.479429	-17.8
-0.54	0.507939	-17.8
-0.52	0.490164	-17.8
-0.5	0.435717	-17.8
-0.48	0.365387	-17.8
-0.46	0.297903	-17.8
-0.44	0.235214	-17.8
-0.42	0.186925	-17.8
-0.4	0.145841	-17.8
-0.38	0.114629	-17.8
-0.36	0.0913676	-17.8
-0.34	0.0742371	-17.8
-0.32	0.0616401	-17.8
-0.3	0.0535293	-17.8
-0.28	0.048238	-17.8
-0.26	0.0460372	-17.8
-0.24	0.0453139	-17.8
-0.22	0.0469258	-17.8
-0.2	0.0498433	-17.8
-0.18	0.0550008	-17.8
-0.16	0.0613746	-17.8
-0.14	0.0703431	-17.8
-0.12	0.0817716	-17.8
-0.1	0.0963979	-17.8
-0.08	0.114526	-17.8
-0.06	0.136832	-17.8
-0.04	0.161335	-17.8
-0.02	0.193363	-17.8
0	0.23328	-17.8
0.02	0.277905	-17.8
0.04	0.332233	-17.8
0.06	0.395198	-17.8
0.08	0.465069	-17.8
0.1	0.544838	-17.8
0.12	0.631539	-17.8
0.14	0.715942	-17.8
0.16	0.798526	-17.8
0.18	0.876014	-17.8
0.2	0.953076	-17.8
0.22	1.02103	-17.8
0.24	1.07379	-17.8
0.26	1.11247	-17.8
0.28	1.14145	-17.8
0.3	1.1589	-17.8
0.32	1.17359	-17.8
0.34	1.17226	-17.8
0.36	1.16798	-17.8
0.38	1.16368	-17.8
0.4	1.16164	-17.8
0.42	1.16581	-17.8
0.44	1.16126	-17.8
0.46	1.15462	-17.8
0.48	1.14437	-17.8
0.5	1.14042	-17.8
0.52	1.1492	-17.8
0.54	1.15417	-17.8
0.56	1.15917	-17.8
0.58	1.15653	-17.8
0.6	1.14737	-17.8
0.62	1.13682	-17.8
0.64	1.12521	-17.8
0.66	1.10918	-17.8
0.68	1.10267	-17.8
0.7	1.08778	-17.8
0.72	1.08494	-17.8
0.74	1.07315	-17.8
0.76	1.06729	-17.8
0.78	1.05465	-17.8
0.8	1.03905	-17.8
0.82	1.0225	-17.8
0.84	1.01736	-17.8
0.86	1.02363	-17.8
0.88	1.02684	-17.8
0.9	1.02692	-17.8
0.92	1.02125	-17.8
0.94	1.0371	-17.8
0.96	1.0252	-17.8
-2.98	1.78427	-17.6
-2.96	1.74293	-17.6
-2.94	1.73956	-17.6
-2.92	1.76328	-17.6
-2.9	1.77989	-17.6
-2.88	1.79099	-17.6
-2.86	1.78519	-17.6
-2.84	1.78041	-17.6
-2.82	1.77769	-17.6
-2.8	1.76488	-17.6
-2.78	1.7558	-17.6
-2.76	1.75332	-17.6
-2.74	1.74346	-17.6
-2.72	1.71787	-17.6
-2.7	1.70016	-17.6
-2.68	1.68647	-17.6
-2.66	1.67864	-17.6
-2.64	1.67226	-17.6
-2.62	1.65161	-17.6
-2.6	1.61379	-17.6
-2.58	1.57372	-17.6
-2.56	1.53582	-17.6
-2.54	1.4885	-17.6
-2.52	1.43802	-17.6
-2.5	1.3747	-17.6
-2.48	1.29329	-17.6
-2.46	1.20088	-17.6
-2.44	1.11614	-17.6
-2.42	1.04284	-17.6
-2.4	0.958365	-17.6
-2.38	0.861282	-17.6
-2.36	0.761829	-17.6
-2.34	0.663823	-17.6
-2.32	0.586379	-17.6
-2.3	0.518932	-17.6
-2.28	0.452672	-17.6
-2.26	0.392085	-17.6
-2.24	0.337156	-17.6
-2.22	0.283248	-17.6
-2.2	0.241705	-17.6
-2.18	0.207324	-17.6
-2.16	0.176401	-17.6
-2.14	0.150127	-17.6
-2.12	0.128186	-17.6
-2.1	0.110153	-17.6
-2.08	0.0950585	-17.6
-2.06	0.0817229	-17.6
-2.04	0.0706479	-17.6
-2.02	0.0610099	-17.6
-2	0.0542916	-17.6
-1.98	0.048524	-17.6
-1.96	0.0444259	-17.6
-1.94	0.039949	-17.6
-1.92	0.0368889	-17.6
-1.9	0.0342709	-17.6
-1.88	0.0322458	-17.6
-1.86	0.0309233	-17.6
-1.84	0.0308722	-17.6
-1.82	0.0308722	-17.6
-1.8	0.0308977	-17.6
-1.78	0.0323813	-17.6
-1.76	0.0343912	-17.6
-1.74	0.0380042	-17.6
-1.72	0.0428238	-17.6
-1.7	0.0494941	-17.6
-1.68	0.0594017	-17.6
-1.66	0.0731362	-17.6
-1.64	0.0918516	-17.6
-1.62	0.127867	-17.6
-1.6	0.191246	-17.6
-1.58	0.279335	-17.6
-1.56	0.403895	-17.6
-1.54	0.601352	-17.6
-1.52	0.844116	-17.6
-1.5	1.00669	-17.6
-1.48	0.938914	-17.6
-1.46	0.739018	-17.6
-1.44	0.558394	-17.6
-1.42	0.441216	-17.6
-1.4	0.366291	-17.6
-1.38	0.310996	-17.6
-1.36	0.268995	-17.6
-1.34	0.231178	-17.6
-1.32	0.201371	-17.6
-1.3	0.175601	-17.6
-1.28	0.155701	-17.6
-1.26	0.140976	-17.6
-1.24	0.130277	-17.6
-1.22	0.123077	-17.6
-1.2	0.118923	-17.6
-1.18	0.115794	-17.6
-1.16	0.113891	-17.6
-1.14	0.11247	-17.6
-1.12	0.111387	-17.6
-1.1	0.111535	-17.6
-1.08	0.112386	-17.6
-1.06	0.113908	-17.6
-1.04	0.116958	-17.6
-1.02	0.120552	-17.6
-1	0.122938	-17.6
-0.98	0.124175	-17.6
-0.96	0.125834	-17.6
-0.94	0.129402	-17.6
-0.92	0.133197	-17.6
-0.9	0.133401	-17.6
-0.88	0.12658	-17.6
-0.86	0.116895	-17.6
-0.84	0.111813	-17.6
-0.82	0.113512	-17.6
-0.8	0.116706	-17.6
-0.78	0.116129	-17.6
-0.76	0.110884	-17.6
-0.74	0.105132	-17.6
-0.72	0.103432	-17.6
-0.7	0.110059	-17.6
-0.68	0.127785	-17.6
-0.66	0.159962	-17.6
-0.64	0.210372	-17.6
-0.62	0.282092	-17.6
-0.6	0.360912	-17.6
-0.58	0.438146	-17.6
-0.56	0.499944	-17.6
-0.54	0.517509	-17.6
-0.52	0.487742	-17.6
-0.5	0.427532	-17.6
-0.48	0.357936	-17.6
-0.46	0.291454	-17.6
-0.44	0.2329	-17.6
-0.42	0.184526	-17.6
-0.4	0.144505	-17.6
-0.38	0.114675	-17.6
-0.36	0.0935242	-17.6
-0.34	0.0767787	-17.6
-0.32	0.0648543	-17.6
-0.3	0.0562778	-17.6
-0.28	0.0510053	-17.6
-0.26	0.0487726	-17.6
-0.24	0.0489442	-17.6
-0.22	0.0512358	-17.6
-0.2	0.0551446	-17.6
-0.18	0.0605539	-17.6
-0.16	0.0689325	-17.6
-0.14	0.0792402	-17.6
-0.12	0.0916041	-17.6
-0.1	0.107329	-17.6
-0.08	0.126319	-17.6
-0.06	0.149865	-17.6
-0.04	0.179682	-17.6
-0.02	0.213953	-17.6
0	0.2548	-17.6
0.02	0.303059	-17.6
0.04	0.360582	-17.6
0.06	0.429991	-17.6
0.08	0.506438	-17.6
0.1	0.592821	-17.6
0.12	0.675808	-17.6
0.14	0.764415	-17.6
0.16	0.846862	-17.6
0.18	0.927592	-17.6
0.2	1.00076	-17.6
0.22	1.06473	-17.6
0.24	1.11599	-17.6
0.26	1.14864	-17.6
0.28	1.16949	-17.6
0.3	1.17955	-17.6
0.32	1.18975	-17.6
0.34	1.19427	-17.6
0.36	1.19236	-17.6
0.38	1.18014	-17.6
0.4	1.17191	-17.6
0.42	1.15953	-17.6
0.44	1.15395	-17.6
0.46	1.14872	-17.6
0.48	1.1445	-17.6
0.5	1.15337	-17.6
0.52	1.16147	-17.6
0.54	1.15928	-17.6
0.56	1.15748	-17.6
0.58	1.15423	-17.6
0.6	1.16084	-17.6
0.62	1.16426	-17.6
0.64	1.14836	-17.6
0.66	1.13391	-17.6
0.68	1.10714	-17.6
0.7	1.10156	-17.6
0.72	1.09698	-17.6
0.74	1.09117	-17.6
0.76	1.07355	-17.6
0.78	1.05139	-17.6
0.8	1.04056	-17.6
0.82	1.03455	-17.6
0.84	1.0371	-17.6
0.86	1.04272	-17.6
0.88	1.03721	-17.6
0.9	1.04218	-17.6
0.92	1.04694	-17.6
0.94	1.05081	-17.6
0.96	1.05034	-17.6
-2.98	1.78917	-17.4
-2.96	1.77293	-17.4
-2.94	1.80934	-17.4
-2.92	1.8333	-17.4
-2.9	1.84732	-17.4
-2.88	1.84833	-17.4
-2.86	1.8399	-17.4
-2.84	1.82562	-17.4
-2.82	1.79673	-17.4
-2.8	1.79143	-17.4
-2.78	1.81328	-17.4
-2.76	1.81962	-17.4
-2.74	1.8083	-17.4
-2.72	1.77319	-17.4
-2.7	1.74113	-17.4
-2.68	1.71788	-17.4
-2.66	1.70907	-17.4
-2.64	1.70789	-17.4
-2.62	1.68149	-17.4
-2.6	1.6353	-17.4
-2.58	1.59894	-17.4
-2.56	1.56485	-17.4
-2.54	1.53063	-17.4
-2.52	1.4782	-17.4
-2.5	1.41623	-17.4
-2.48	1.34363	-17.4
-2.46	1.25749	-17.4
-2.44	1.16856	-17.4
-2.42	1.09586	-17.4
-2.4	1.00899	-17.4
-2.38	0.920988	-17.4
-2.36	0.817621	-17.4
-2.34	0.721316	-17.4
-2.32	0.639987	-17.4
-2.3	0.562443	-17.4
-2.28	0.491602	-17.4
-2.26	0.423203	-17.4
-2.24	0.360772	-17.4
-2.22	0.304408	-17.4
-2.2	0.258839	-17.4
-2.18	0.223177	-17.4
-2.16	0.192327	-17.4
-2.14	0.162803	-17.4
-2.12	0.137023	-17.4
-2.1	0.117832	-17.4
-2.08	0.102543	-17.4
-2.06	0.0896795	-17.4
-2.04	0.0780579	-17.4
-2.02	0.0669016	-17.4
-2	0.0584939	-17.4
-1.98	0.053121	-17.4
-1.96	0.048274	-17.4
-1.94	0.0441713	-17.4
-1.92	0.0400942	-17.4
-1.9	0.0370198	-17.4
-1.88	0.0348677	-17.4
-1.86	0.0338979	-17.4
-1.84	0.0334117	-17.4
-1.82	0.033565	-17.4
-1.8	0.0345615	-17.4
-1.78	0.0345615	-17.4
-1.76	0.0363157	-17.4
-1.74	0.0387582	-17.4
-1.72	0.0424962	-17.4
-1.7	0.0487216	-17.4
-1.68	0.058726	-17.4
-1.66	0.0739175	-17.4
-1.64	0.0928945	-17.4
-1.62	0.128135	-17.4
-1.6	0.186471	-17.4
-1.58	0.275045	-17.4
-1.56	0.39769	-17.4
-1.54	0.577576	-17.4
-1.52	0.81245	-17.4
-1.5	0.985044	-17.4
-1.48	0.925318	-17.4
-1.46	0.738527	-17.4
-1.44	0.571548	-17.4
-1.42	0.458103	-17.4
-1.4	0.381626	-17.4
-1.38	0.32064	-17.4
-1.36	0.274961	-17.4
-1.34	0.238272	-17.4
-1.32	0.208632	-17.4
-1.3	0.182328	-17.4
-1.28	0.161773	-17.4
-1.26	0.145557	-17.4
-1.24	0.133629	-17.4
-1.22	0.12587	-17.4
-1.2	0.121376	-17.4
-1.18	0.1177	-17.4
-1.16	0.11542	-17.4
-1.14	0.113963	-17.4
-1.12	0.113055	-17.4
-1.1	0.113215	-17.4
-1.08	0.113947	-17.4
-1.06	0.115523	-17.4
-1.04	0.118555	-17.4
-1.02	0.122259	-17.4
-1	0.125268	-17.4
-0.98	0.127996	-17.4
-0.96	0.130511	-17.4
-0.94	0.133022	-17.4
-0.92	0.134935	-17.4
-0.9	0.135105	-17.4
-0.88	0.129698	-17.4
-0.86	0.120352	-17.4
-0.84	0.115194	-17.4
-0.82	0.116361	-17.4
-0.8	0.11983	-17.4
-0.78	0.120046	-17.4
-0.76	0.115266	-17.4
-0.74	0.108239	-17.4
-0.72	0.104565	-17.4
-0.7	0.109094	-17.4
-0.68	0.125298	-17.4
-0.66	0.155952	-17.4
-0.64	0.20589	-17.4
-0.62	0.272544	-17.4
-0.6	0.349261	-17.4
-0.58	0.42495	-17.4
-0.56	0.487074	-17.4
-0.54	0.503407	-17.4
-0.52	0.471066	-17.4
-0.5	0.40691	-17.4
-0.48	0.332866	-17.4
-0.46	0.265026	-17.4
-0.44	0.209385	-17.4
-0.42	0.161923	-17.4
-0.4	0.126662	-17.4
-0.38	0.0988714	-17.4
-0.36	0.078658	-17.4
-0.34	0.0629583	-17.4
-0.32	0.0521899	-17.4
-0.3	0.0457649	-17.4
-0.28	0.0424393	-17.4
-0.26	0.0403994	-17.4
-0.24	0.0407722	-17.4
-0.22	0.0436748	-17.4
-0.2	0.0473772	-17.4
-0.18	0.0533131	-17.4
-0.16	0.061564	-17.4
-0.14	0.0721912	-17.4
-0.12	0.0850758	-17.4
-0.1	0.101334	-17.4
-0.08	0.120816	-17.4
-0.06	0.144166	-17.4
-0.04	0.1721	-17.4
-0.02	0.209846	-17.4
0	0.257729	-17.4
0.02	0.310754	-17.4
0.04	0.369322	-17.4
0.06	0.436285	-17.4
0.08	0.520041	-17.4
0.1	0.605925	-17.4
0.12	0.697361	-17.4
0.14	0.781584	-17.4
0.16	0.866928	-17.4
0.18	0.944416	-17.4
0.2	1.01569	-17.4
0.22	1.06969	-17.4
0.24	1.10274	-17.4
0.26	1.12615	-17.4
0.28	1.1434	-17.4
0.3	1.15711	-17.4
0.32	1.16024	-17.4
0.34	1.14916	-17.4
0.36	1.13971	-17.4
0.38	1.13328	-17.4
0.4	1.13242	-17.4
0.42	1.13912	-17.4
0.44	1.1355	-17.4
0.46	1.13113	-17.4
0.48	1.12957	-17.4
0.5	1.13181	-17.4
0.52	1.13445	-17.4
0.54	1.13194	-17.4
0.56	1.13145	-17.4
0.58	1.11423	-17.4
0.6	1.11376	-17.4
0.62	1.10546	-17.4
0.64	1.10055	-17.4
0.66	1.09434	-17.4
0.68	1.07923	-17.4
0.7	1.06972	-17.4
0.72	1.06194	-17.4
0.74	1.04567	-17.4
0.76	1.03845	-17.4
0.78	1.01834	-17.4
0.8	1.01371	-17.4
0.82	1.00873	-17.4
0.84	1.00299	-17.4
0.86	1.00864	-17.4
0.88	1.00247	-17.4
0.9	0.999293	-17.4
0.92	1.02039	-17.4
0.94	1.03293	-17.4
0.96	1.03847	-17.4
-2.98	1.76221	-17.2
-2.96	1.76831	-17.2
-2.94	1.75842	-17.2
-2.92	1.77336	-17.2
-2.9	1.76736	-17.2
-2.88	1.76207	-17.2
-2.86	1.75238	-17.2
-2.84	1.76025	-17.2
-2.82	1.75644	-17.2
-2.8	1.74056	-17.2
-2.78	1.74187	-17.2
-2.76	1.75835	-17.2
-2.74	1.76345	-17.2
-2.72	1.75034	-17.2
-2.7	1.73572	-17.2
-2.68	1.70885	-17.2
-2.66	1.69553	-17.2
-2.64	1.69326	-17.2
-2.62	1.67095	-17.2
-2.6	1.62345	-17.2
-2.58	1.58109	-17.2
-2.56	1.54326	-17.2
-2.54	1.50903	-17.2
-2.52	1.46669	-17.2
-2.5	1.39347	-17.2
-2.48	1.31048	-17.2
-2.46	1.22145	-17.2
-2.44	1.13451	-17.2
-2.42	1.05778	-17.2
-2.4	0.981176	-17.2
-2.38	0.887872	-17.2
-2.36	0.792903	-17.2
-2.34	0.695585	-17.2
-2.32	0.610035	-17.2
-2.3	0.534193	-17.2
-2.28	0.463479	-17.2
-2.26	0.396337	-17.2
-2.24	0.339605	-17.2
-2.22	0.286056	-17.2
-2.2	0.24449	-17.2
-2.18	0.208357	-17.2
-2.16	0.17421	-17.2
-2.14	0.14603	-17.2
-2.12	0.122826	-17.2
-2.1	0.105404	-17.2
-2.08	0.0911694	-17.2
-2.06	0.0792789	-17.2
-2.04	0.0680699	-17.2
-2.02	0.0588667	-17.2
-2	0.0515725	-17.2
-1.98	0.0461763	-17.2
-1.96	0.041667	-17.2
-1.94	0.0377703	-17.2
-1.92	0.0340809	-17.2
-1.9	0.0312026	-17.2
-1.88	0.0289329	-17.2
-1.86	0.0284165	-17.2
-1.84	0.0282035	-17.2
-1.82	0.0271322	-17.2
-1.8	0.027147	-17.2
-1.78	0.0278841	-17.2
-1.76	0.028887	-17.2
-1.74	0.0319606	-17.2
-1.72	0.0363563	-17.2
-1.7	0.0420841	-17.2
-1.68	0.0500894	-17.2
-1.66	0.0624781	-17.2
-1.64	0.0805375	-17.2
-1.62	0.111635	-17.2
-1.6	0.166988	-17.2
-1.58	0.25024	-17.2
-1.56	0.400363	-17.2
-1.54	0.618709	-17.2
-1.52	0.848937	-17.2
-1.5	1.00694	-17.2
-1.48	0.917784	-17.2
-1.46	0.695321	-17.2
-1.44	0.513787	-17.2
-1.42	0.413929	-17.2
-1.4	0.353394	-17.2
-1.38	0.29728	-17.2
-1.36	0.254357	-17.2
-1.34	0.22122	-17.2
-1.32	0.193372	-17.2
-1.3	0.168667	-17.2
-1.28	0.149296	-17.2
-1.26	0.134787	-17.2
-1.24	0.125938	-17.2
-1.22	0.121073	-17.2
-1.2	0.119548	-17.2
-1.18	0.11856	-17.2
-1.16	0.117338	-17.2
-1.14	0.115842	-17.2
-1.12	0.115582	-17.2
-1.1	0.115697	-17.2
-1.08	0.114086	-17.2
-1.06	0.112828	-17.2
-1.04	0.115111	-17.2
-1.02	0.119495	-17.2
-1	0.123531	-17.2
-0.98	0.127041	-17.2
-0.96	0.130048	-17.2
-0.94	0.13428	-17.2
-0.92	0.137256	-17.2
-0.9	0.137986	-17.2
-0.88	0.132364	-17.2
-0.86	0.121891	-17.2
-0.84	0.115908	-17.2
-0.82	0.116931	-17.2
-0.8	0.12103	-17.2
-0.78	0.122787	-17.2
-0.76	0.119165	-17.2
-0.74	0.112838	-17.2
-0.72	0.10937	-17.2
-0.7	0.113848	-17.2
-0.68	0.130317	-17.2
-0.66	0.164039	-17.2
-0.64	0.213997	-17.2
-0.62	0.282609	-17.2
-0.6	0.358058	-17.2
-0.58	0.437298	-17.2
-0.56	0.495371	-17.2
-0.54	0.510416	-17.2
-0.52	0.476235	-17.2
-0.5	0.408661	-17.2
-0.48	0.335237	-17.2
-0.46	0.266536	-17.2
-0.44	0.210889	-17.2
-0.42	0.164766	-17.2
-0.4	0.129509	-17.2
-0.38	0.101092	-17.2
-0.36	0.0795133	-17.2
-0.34	0.0639375	-17.2
-0.32	0.0543621	-17.2
-0.3	0.0487665	-17.2
-0.28	0.046864	-17.2
-0.26	0.0456967	-17.2
-0.24	0.046825	-17.2
-0.22	0.0497066	-17.2
-0.2	0.0542617	-17.2
-0.18	0.0603817	-17.2
-0.16	0.0693232	-17.2
-0.14	0.0825621	-17.2
-0.12	0.0983093	-17.2
-0.1	0.116913	-17.2
-0.08	0.138121	-17.2
-0.06	0.164911	-17.2
-0.04	0.198132	-17.2
-0.02	0.240212	-17.2
0	0.286047	-17.2
0.02	0.34454	-17.2
0.04	0.411957	-17.2
0.06	0.486767	-17.2
0.08	0.570931	-17.2
0.1	0.653885	-17.2
0.12	0.745079	-17.2
0.14	0.830891	-17.2
0.16	0.914144	-17.2
0.18	0.9868	-17.2
0.2	1.04953	-17.2
0.22	1.09688	-17.2
0.24	1.12789	-17.2
0.26	1.14971	-17.2
0.28	1.16495	-17.2
0.3	1.17197	-17.2
0.32	1.17235	-17.2
0.34	1.17223	-17.2
0.36	1.17138	-17.2
0.38	1.17717	-17.2
0.4	1.17592	-17.2
0.42	1.17046	-17.2
0.44	1.16659	-17.2
0.46	1.16068	-17.2
0.48	1.16204	-17.2
0.5	1.16148	-17.2
0.52	1.15156	-17.2
0.54	1.15025	-17.2
0.56	1.15287	-17.2
0.58	1.14375	-17.2
0.6	1.13561	-17.2
0.62	1.11674	-17.2
0.64	1.11302	-17.2
0.66	1.10639	-17.2
0.68	1.10075	-17.2
0.7	1.09544	-17.2
0.72	1.0748	-17.2
0.74	1.06129	-17.2
0.76	1.05517	-17.2
0.78	1.04846	-17.2
0.8	1.02794	-17.2
0.82	1.0268	-17.2
0.84	1.01591	-17.2
0.86	1.01276	-17.2
0.88	1.01927	-17.2
0.9	1.01692	-17.2
0.92	1.03983	-17.2
0.94	1.05034	-17.2
0.96	1.05366	-17.2
-2.98	1.8162	-17
-2.96	1.8102	-17
-2.94	1.82097	-17
-2.92	1.8368	-17
-2.9	1.84117	-17
-2.88	1.83087	-17
-2.86	1.83426	-17
-2.84	1.83582	-17
-2.82	1.81138	-17
-2.8	1.8088	-17
-2.78	1.81313	-17
-2.76	1.82064	-17
-2.74	1.80583	-17
-2.72	1.79832	-17
-2.7	1.80156	-17
-2.68	1.79328	-17
-2.66	1.77427	-17
-2.64	1.77886	-17
-2.62	1.76893	-17
-2.6	1.73883	-17
-2.58	1.70203	-17
-2.56	1.6478	-17
-2.54	1.59335	-17
-2.52	1.54983	-17
-2.5	1.50338	-17
-2.48	1.43424	-17
-2.46	1.34608	-17
-2.44	1.25468	-17
-2.42	1.16839	-17
-2.4	1.08397	-17
-2.38	0.995943	-17
-2.36	0.902802	-17
-2.34	0.801792	-17
-2.32	0.700111	-17
-2.3	0.613724	-17
-2.28	0.535537	-17
-2.26	0.464702	-17
-2.24	0.39934	-17
-2.22	0.340817	-17
-2.2	0.28698	-17
-2.18	0.243878	-17
-2.16	0.204552	-17
-2.14	0.171761	-17
-2.12	0.143576	-17
-2.1	0.122964	-17
-2.08	0.107331	-17
-2.06	0.0937307	-17
-2.04	0.0804843	-17
-2.02	0.0696036	-17
-2	0.0601572	-17
-1.98	0.0538532	-17
-1.96	0.047971	-17
-1.94	0.0435371	-17
-1.92	0.0392057	-17
-1.9	0.0362023	-17
-1.88	0.0338629	-17
-1.86	0.0314949	-17
-1.84	0.0308722	-17
-1.82	0.0307705	-17
-1.8	0.0308722	-17
-1.78	0.0308722	-17
-1.76	0.0326654	-17
-1.74	0.0355403	-17
-1.72	0.0403355	-17
-1.7	0.0464039	-17
-1.68	0.0544783	-17
-1.66	0.0671169	-17
-1.64	0.0867223	-17
-1.62	0.121788	-17
-1.6	0.183714	-17
-1.58	0.273034	-17
-1.56	0.406138	-17
-1.54	0.600556	-17
-1.52	0.83699	-17
-1.5	1.02424	-17
-1.48	0.940588	-17
-1.46	0.705821	-17
-1.44	0.527175	-17
-1.42	0.425967	-17
-1.4	0.358315	-17
-1.38	0.300712	-17
-1.36	0.254455	-17
-1.34	0.215677	-17
-1.32	0.186741	-17
-1.3	0.164212	-17
-1.28	0.148097	-17
-1.26	0.135725	-17
-1.24	0.127263	-17
-1.22	0.121958	-17
-1.2	0.118383	-17
-1.18	0.115375	-17
-1.16	0.113702	-17
-1.14	0.112853	-17
-1.12	0.112499	-17
-1.1	0.1124	-17
-1.08	0.112703	-17
-1.06	0.114449	-17
-1.04	0.117568	-17
-1.02	0.121346	-17
-1	0.124388	-17
-0.98	0.127587	-17
-0.96	0.130306	-17
-0.94	0.133776	-17
-0.92	0.136908	-17
-0.9	0.137523	-17
-0.88	0.131401	-17
-0.86	0.121361	-17
-0.84	0.115763	-17
-0.82	0.117283	-17
-0.8	0.121287	-17
-0.78	0.122076	-17
-0.76	0.116809	-17
-0.74	0.110037	-17
-0.72	0.108354	-17
-0.7	0.115693	-17
-0.68	0.134906	-17
-0.66	0.169393	-17
-0.64	0.220476	-17
-0.62	0.288021	-17
-0.6	0.366629	-17
-0.58	0.444725	-17
-0.56	0.500929	-17
-0.54	0.513993	-17
-0.52	0.476294	-17
-0.5	0.408533	-17
-0.48	0.332673	-17
-0.46	0.26788	-17
-0.44	0.209028	-17
-0.42	0.163717	-17
-0.4	0.128384	-17
-0.38	0.101705	-17
-0.36	0.0805109	-17
-0.34	0.0658787	-17
-0.32	0.0564593	-17
-0.3	0.0517616	-17
-0.28	0.0498091	-17
-0.26	0.0487427	-17
-0.24	0.0505285	-17
-0.22	0.0546977	-17
-0.2	0.0604293	-17
-0.18	0.0676981	-17
-0.16	0.0777039	-17
-0.14	0.0914035	-17
-0.12	0.109241	-17
-0.1	0.130524	-17
-0.08	0.156681	-17
-0.06	0.187858	-17
-0.04	0.226577	-17
-0.02	0.27211	-17
0	0.326794	-17
0.02	0.3906	-17
0.04	0.464187	-17
0.06	0.542837	-17
0.08	0.628584	-17
0.1	0.713457	-17
0.12	0.800083	-17
0.14	0.88038	-17
0.16	0.959481	-17
0.18	1.02636	-17
0.2	1.08704	-17
0.22	1.1324	-17
0.24	1.16832	-17
0.26	1.18114	-17
0.28	1.17965	-17
0.3	1.18485	-17
0.32	1.18876	-17
0.34	1.18774	-17
0.36	1.19468	-17
0.38	1.18781	-17
0.4	1.17761	-17
0.42	1.16132	-17
0.44	1.15773	-17
0.46	1.15623	-17
0.48	1.15251	-17
0.5	1.15219	-17
0.52	1.14716	-17
0.54	1.15092	-17
0.56	1.15172	-17
0.58	1.15141	-17
0.6	1.13372	-17
0.62	1.13091	-17
0.64	1.12244	-17
0.66	1.10499	-17
0.68	1.09051	-17
0.7	1.08212	-17
0.72	1.07575	-17
0.74	1.06165	-17
0.76	1.06493	-17
0.78	1.04622	-17
0.8	1.04545	-17
0.82	1.02442	-17
0.84	1.03513	-17
0.86	1.03482	-17
0.88	1.03827	-17
0.9	1.05034	-17
0.92	1.06692	-17
0.94	1.08769	-17
0.96	1.11683	-17
-2.98	1.84848	-16.8
-2.96	1.84564	-16.8
-2.94	1.85133	-16.8
-2.92	1.86278	-16.8
-2.9	1.88795	-16.8
-2.88	1.89609	-16.8
-2.86	1.9007	-16.8
-2.84	1.89674	-16.8
-2.82	1.88336	-16.8
-2.8	1.8759	-16.8
-2.78	1.87681	-16.8
-2.76	1.88482	-16.8
-2.74	1.90271	-16.8
-2.72	1.87626	-16.8
-2.7	1.83	-16.8
-2.68	1.80286	-16.8
-2.66	1.79169	-16.8
-2.64	1.7852	-16.8
-2.62	1.78344	-16.8
-2.6	1.77397	-16.8
-2.58	1.74237	-16.8
-2.56	1.7032	-16.8
-2.54	1.65178	-16.8
-2.52	1.60866	-16.8
-2.5	1.55831	-16.8
-2.48	1.48821	-16.8
-2.46	1.39727	-16.8
-2.44	1.32301	-16.8
-2.42	1.23667	-16.8
-2.4	1.146	-16.8
-2.38	1.05203	-16.8
-2.36	0.955843	-16.8
-2.34	0.849732	-16.8
-2.32	0.759085	-16.8
-2.3	0.676615	-16.8
-2.28	0.594394	-16.8
-2.26	0.513628	-16.8
-2.24	0.438376	-16.8
-2.22	0.377155	-16.8
-2.2	0.321481	-16.8
-2.18	0.274617	-16.8
-2.16	0.231895	-16.8
-2.14	0.197551	-16.8
-2.12	0.16786	-16.8
-2.1	0.143345	-16.8
-2.08	0.124329	-16.8
-2.06	0.107495	-16.8
-2.04	0.0928151	-16.8
-2.02	0.0792318	-16.8
-2	0.0687446	-16.8
-1.98	0.0601413	-16.8
-1.96	0.0539216	-16.8
-1.94	0.0485025	-16.8
-1.92	0.0442895	-16.8
-1.9	0.0400152	-16.8
-1.88	0.0368173	-16.8
-1.86	0.0347257	-16.8
-1.84	0.0339278	-16.8
-1.82	0.0332276	-16.8
-1.8	0.0332001	-16.8
-1.78	0.0334804	-16.8
-1.76	0.0345874	-16.8
-1.74	0.0378135	-16.8
-1.72	0.0421673	-16.8
-1.7	0.0484793	-16.8
-1.68	0.0568275	-16.8
-1.66	0.0701669	-16.8
-1.64	0.0890454	-16.8
-1.62	0.119559	-16.8
-1.6	0.173487	-16.8
-1.58	0.259626	-16.8
-1.56	0.398591	-16.8
-1.54	0.607129	-16.8
-1.52	0.842445	-16.8
-1.5	1.01137	-16.8
-1.48	0.926464	-16.8
-1.46	0.715976	-16.8
-1.44	0.54306	-16.8
-1.42	0.434645	-16.8
-1.4	0.365754	-16.8
-1.38	0.306089	-16.8
-1.36	0.255162	-16.8
-1.34	0.213776	-16.8
-1.32	0.185916	-16.8
-1.3	0.165424	-16.8
-1.28	0.150569	-16.8
-1.26	0.137939	-16.8
-1.24	0.128572	-16.8
-1.22	0.122326	-16.8
-1.2	0.118609	-16.8
-1.18	0.115788	-16.8
-1.16	0.114281	-16.8
-1.14	0.113807	-16.8
-1.12	0.114109	-16.8
-1.1	0.115488	-16.8
-1.08	0.115895	-16.8
-1.06	0.115127	-16.8
-1.04	0.115961	-16.8
-1.02	0.120135	-16.8
-1	0.125218	-16.8
-0.98	0.130701	-16.8
-0.96	0.135163	-16.8
-0.94	0.137026	-16.8
-0.92	0.137521	-16.8
-0.9	0.13627	-16.8
-0.88	0.129499	-16.8
-0.86	0.119895	-16.8
-0.84	0.115796	-16.8
-0.82	0.117848	-16.8
-0.8	0.121551	-16.8
-0.78	0.12164	-16.8
-0.76	0.117273	-16.8
-0.74	0.111321	-16.8
-0.72	0.110644	-16.8
-0.7	0.119544	-16.8
-0.68	0.13931	-16.8
-0.66	0.175391	-16.8
-0.64	0.229176	-16.8
-0.62	0.305401	-16.8
-0.6	0.388577	-16.8
-0.58	0.466976	-16.8
-0.56	0.513363	-16.8
-0.54	0.51453	-16.8
-0.52	0.472906	-16.8
-0.5	0.401859	-16.8
-0.48	0.327928	-16.8
-0.46	0.257469	-16.8
-0.44	0.204045	-16.8
-0.42	0.160087	-16.8
-0.4	0.126115	-16.8
-0.38	0.0986226	-16.8
-0.36	0.0790358	-16.8
-0.34	0.0654319	-16.8
-0.32	0.0578664	-16.8
-0.3	0.0542919	-16.8
-0.28	0.0523779	-16.8
-0.26	0.0524378	-16.8
-0.24	0.0554104	-16.8
-0.22	0.0596836	-16.8
-0.2	0.0667393	-16.8
-0.18	0.0763141	-16.8
-0.16	0.0883794	-16.8
-0.14	0.104492	-16.8
-0.12	0.123949	-16.8
-0.1	0.148915	-16.8
-0.08	0.17719	-16.8
-0.06	0.213369	-16.8
-0.04	0.254382	-16.8
-0.02	0.304464	-16.8
0	0.363355	-16.8
0.02	0.431935	-16.8
0.04	0.503481	-16.8
0.06	0.583582	-16.8
0.08	0.670651	-16.8
0.1	0.761097	-16.8
0.12	0.84818	-16.8
0.14	0.94049	-16.8
0.16	1.01509	-16.8
0.18	1.08533	-16.8
0.2	1.13518	-16.8
0.22	1.16651	-16.8
0.24	1.19311	-16.8
0.26	1.20676	-16.8
0.28	1.20956	-16.8
0.3	1.20389	-16.8
0.32	1.19361	-16.8
0.34	1.19366	-16.8
0.36	1.19127	-16.8
0.38	1.17666	-16.8
0.4	1.16908	-16.8
0.42	1.16478	-16.8
0.44	1.16298	-16.8
0.46	1.15888	-16.8
0.48	1.16273	-16.8
0.5	1.1653	-16.8
0.52	1.17225	-16.8
0.54	1.16621	-16.8
0.56	1.16392	-16.8
0.58	1.15513	-16.8
0.6	1.13941	-16.8
0.62	1.14139	-16.8
0.64	1.12604	-16.8
0.66	1.11971	-16.8
0.68	1.11793	-16.8
0.7	1.09643	-16.8
0.72	1.07986	-16.8
0.74	1.08261	-16.8
0.76	1.06785	-16.8
0.78	1.06422	-16.8
0.8	1.06274	-16.8
0.82	1.0579	-16.8
0.84	1.05053	-16.8
0.86	1.07354	-16.8
0.88	1.0708	-16.8
0.9	1.08074	-16.8
0.92	1.09025	-16.8
0.94	1.11352	-16.8
0.96	1.1246	-16.8
-2.98	1.90247	-16.6
-2.96	1.90269	-16.6
-2.94	1.92663	-16.6
-2.92	1.91689	-16.6
-2.9	1.92985	-16.6
-2.88	1.93054	-16.6
-2.86	1.93674	-16.6
-2.84	1.92659	-16.6
-2.82	1.91265	-16.6
-2.8	1.89046	-16.6
-2.78	1.88457	-16.6
-2.76	1.90011	-16.6
-2.74	1.8957	-16.6
-2.72	1.88316	-16.6
-2.7	1.88964	-16.6
-2.68	1.86854	-16.6
-2.66	1.85429	-16.6
-2.64	1.86017	-16.6
-2.62	1.84973	-16.6
-2.6	1.82707	-16.6
-2.58	1.80359	-16.6
-2.56	1.75621	-16.6
-2.54	1.70761	-16.6
-2.52	1.66126	-16.6
-2.5	1.61892	-16.6
-2.48	1.56392	-16.6
-2.46	1.49329	-16.6
-2.44	1.41235	-16.6
-2.42	1.31513	-16.6
-2.4	1.21583	-16.6
-2.38	1.13961	-16.6
-2.36	1.06095	-16.6
-2.34	0.969313	-16.6
-2.32	0.87381	-16.6
-2.3	0.772349	-16.6
-2.28	0.672165	-16.6
-2.26	0.581149	-16.6
-2.24	0.504277	-16.6
-2.22	0.43466	-16.6
-2.2	0.375194	-16.6
-2.18	0.322371	-16.6
-2.16	0.273333	-16.6
-2.14	0.229388	-16.6
-2.12	0.192101	-16.6
-2.1	0.164546	-16.6
-2.08	0.142516	-16.6
-2.06	0.123604	-16.6
-2.04	0.107486	-16.6
-2.02	0.0921301	-16.6
-2	0.0797959	-16.6
-1.98	0.0688318	-16.6
-1.96	0.060316	-16.6
-1.94	0.053865	-16.6
-1.92	0.0482244	-16.6
-1.9	0.0436762	-16.6
-1.88	0.0402182	-16.6
-1.86	0.0377166	-16.6
-1.84	0.0367517	-16.6
-1.82	0.0354609	-16.6
-1.8	0.0345615	-16.6
-1.78	0.0345615	-16.6
-1.76	0.0362173	-16.6
-1.74	0.0392211	-16.6
-1.72	0.0443905	-16.6
-1.7	0.0509	-16.6
-1.68	0.059765	-16.6
-1.66	0.0727438	-16.6
-1.64	0.089529	-16.6
-1.62	0.117026	-16.6
-1.6	0.170693	-16.6
-1.58	0.260853	-16.6
-1.56	0.392923	-16.6
-1.54	0.580114	-16.6
-1.52	0.816706	-16.6
-1.5	1.00335	-16.6
-1.48	0.95848	-16.6
-1.46	0.750764	-16.6
-1.44	0.562757	-16.6
-1.42	0.44162	-16.6
-1.4	0.367056	-16.6
-1.38	0.307526	-16.6
-1.36	0.256883	-16.6
-1.34	0.217906	-16.6
-1.32	0.188645	-16.6
-1.3	0.167101	-16.6
-1.28	0.150312	-16.6
-1.26	0.137418	-16.6
-1.24	0.128161	-16.6
-1.22	0.122533	-16.6
-1.2	0.118254	-16.6
-1.18	0.115162	-16.6
-1.16	0.1134	-16.6
-1.14	0.112938	-16.6
-1.12	0.113017	-16.6
-1.1	0.112649	-16.6
-1.08	0.112261	-16.6
-1.06	0.113907	-16.6
-1.04	0.117174	-16.6
-1.02	0.121844	-16.6
-1	0.125399	-16.6
-0.98	0.129392	-16.6
-0.96	0.133666	-16.6
-0.94	0.135055	-16.6
-0.92	0.134383	-16.6
-0.9	0.132305	-16.6
-0.88	0.126209	-16.6
-0.86	0.118325	-16.6
-0.84	0.115735	-16.6
-0.82	0.118998	-16.6
-0.8	0.122336	-16.6
-0.78	0.120207	-16.6
-0.76	0.113383	-16.6
-0.74	0.107368	-16.6
-0.72	0.108241	-16.6
-0.7	0.118309	-16.6
-0.68	0.140783	-16.6
-0.66	0.181267	-16.6
-0.64	0.239161	-16.6
-0.62	0.315796	-16.6
-0.6	0.400477	-16.6
-0.58	0.476308	-16.6
-0.56	0.520016	-16.6
-0.54	0.514599	-16.6
-0.52	0.467488	-16.6
-0.5	0.400085	-16.6
-0.48	0.328061	-16.6
-0.46	0.263013	-16.6
-0.44	0.206662	-16.6
-0.42	0.161551	-16.6
-0.4	0.126933	-16.6
-0.38	0.10146	-16.6
-0.36	0.0820851	-16.6
-0.34	0.0697422	-16.6
-0.32	0.0622125	-16.6
-0.3	0.0584924	-16.6
-0.28	0.0572765	-16.6
-0.26	0.0576889	-16.6
-0.24	0.060843	-16.6
-0.22	0.0664686	-16.6
-0.2	0.0745186	-16.6
-0.18	0.0857216	-16.6
-0.16	0.100547	-16.6
-0.14	0.117592	-16.6
-0.12	0.140959	-16.6
-0.1	0.167924	-16.6
-0.08	0.201053	-16.6
-0.06	0.238409	-16.6
-0.04	0.286006	-16.6
-0.02	0.338953	-16.6
0	0.405357	-16.6
0.02	0.477785	-16.6
0.04	0.559295	-16.6
0.06	0.641	-16.6
0.08	0.727524	-16.6
0.1	0.811517	-16.6
0.12	0.899467	-16.6
0.14	0.97588	-16.6
0.16	1.04463	-16.6
0.18	1.10179	-16.6
0.2	1.13749	-16.6
0.22	1.16746	-16.6
0.24	1.19409	-16.6
0.26	1.19863	-16.6
0.28	1.21071	-16.6
0.3	1.21037	-16.6
0.32	1.19625	-16.6
0.34	1.1976	-16.6
0.36	1.18598	-16.6
0.38	1.17543	-16.6
0.4	1.17054	-16.6
0.42	1.18285	-16.6
0.44	1.18688	-16.6
0.46	1.19171	-16.6
0.48	1.19197	-16.6
0.5	1.19328	-16.6
0.52	1.17627	-16.6
0.54	1.17545	-16.6
0.56	1.17394	-16.6
0.58	1.16005	-16.6
0.6	1.16032	-16.6
0.62	1.14242	-16.6
0.64	1.1337	-16.6
0.66	1.11528	-16.6
0.68	1.11168	-16.6
0.7	1.10795	-16.6
0.72	1.09884	-16.6
0.74	1.09517	-16.6
0.76	1.08923	-16.6
0.78	1.07105	-16.6
0.8	1.08344	-16.6
0.82	1.08287	-16.6
0.84	1.08623	-16.6
0.86	1.09111	-16.6
0.88	1.10586	-16.6
0.9	1.12297	-16.6
0.92	1.12121	-16.6
0.94	1.151	-16.6
0.96	1.1815	-16.6
-2.98	1.97279	-16.4
-2.96	1.97571	-16.4
-2.94	1.96913	-16.4
-2.92	1.94693	-16.4
-2.9	1.943	-16.4
-2.88	1.94851	-16.4
-2.86	1.94309	-16.4
-2.84	1.95505	-16.4
-2.82	1.97516	-16.4
-2.8	1.97185	-16.4
-2.78	1.93986	-16.4
-2.76	1.93203	-16.4
-2.74	1.93881	-16.4
-2.72	1.93662	-16.4
-2.7	1.92098	-16.4
-2.68	1.90726	-16.4
-2.66	1.89362	-16.4
-2.64	1.88842	-16.4
-2.62	1.88995	-16.4
-2.6	1.87859	-16.4
-2.58	1.86095	-16.4
-2.56	1.83424	-16.4
-2.54	1.7991	-16.4
-2.52	1.74942	-16.4
-2.5	1.70175	-16.4
-2.48	1.64434	-16.4
-2.46	1.57836	-16.4
-2.44	1.49867	-16.4
-2.42	1.40571	-16.4
-2.4	1.2958	-16.4
-2.38	1.19839	-16.4
-2.36	1.11546	-16.4
-2.34	1.02027	-16.4
-2.32	0.911941	-16.4
-2.3	0.809761	-16.4
-2.28	0.712796	-16.4
-2.26	0.627683	-16.4
-2.24	0.554151	-16.4
-2.22	0.481594	-16.4
-2.2	0.411667	-16.4
-2.18	0.348146	-16.4
-2.16	0.29555	-16.4
-2.14	0.252002	-16.4
-2.12	0.216172	-16.4
-2.1	0.185439	-16.4
-2.08	0.160752	-16.4
-2.06	0.13765	-16.4
-2.04	0.118284	-16.4
-2.02	0.101954	-16.4
-2	0.0887373	-16.4
-1.98	0.0772259	-16.4
-1.96	0.0677814	-16.4
-1.94	0.0589889	-16.4
-1.92	0.0530716	-16.4
-1.9	0.0484529	-16.4
-1.88	0.0449425	-16.4
-1.86	0.0419355	-16.4
-1.84	0.0394786	-16.4
-1.82	0.0378598	-16.4
-1.8	0.0373954	-16.4
-1.78	0.038457	-16.4
-1.76	0.0396227	-16.4
-1.74	0.0427451	-16.4
-1.72	0.0465796	-16.4
-1.7	0.0530644	-16.4
-1.68	0.0620126	-16.4
-1.66	0.0750612	-16.4
-1.64	0.0926712	-16.4
-1.62	0.121337	-16.4
-1.6	0.169414	-16.4
-1.58	0.251972	-16.4
-1.56	0.378393	-16.4
-1.54	0.559151	-16.4
-1.52	0.776441	-16.4
-1.5	0.970915	-16.4
-1.48	0.938452	-16.4
-1.46	0.746319	-16.4
-1.44	0.555276	-16.4
-1.42	0.4462	-16.4
-1.4	0.374277	-16.4
-1.38	0.313384	-16.4
-1.36	0.263376	-16.4
-1.34	0.227588	-16.4
-1.32	0.19995	-16.4
-1.3	0.177262	-16.4
-1.28	0.156962	-16.4
-1.26	0.141532	-16.4
-1.24	0.130529	-16.4
-1.22	0.124832	-16.4
-1.2	0.121661	-16.4
-1.18	0.119553	-16.4
-1.16	0.117526	-16.4
-1.14	0.115969	-16.4
-1.12	0.115911	-16.4
-1.1	0.116676	-16.4
-1.08	0.117749	-16.4
-1.06	0.11958	-16.4
-1.04	0.121591	-16.4
-1.02	0.123432	-16.4
-1	0.125436	-16.4
-0.98	0.12867	-16.4
-0.96	0.133532	-16.4
-0.94	0.136307	-16.4
-0.92	0.136715	-16.4
-0.9	0.135429	-16.4
-0.88	0.128374	-16.4
-0.86	0.119402	-16.4
-0.84	0.116223	-16.4
-0.82	0.119199	-16.4
-0.8	0.123614	-16.4
-0.78	0.124255	-16.4
-0.76	0.119178	-16.4
-0.74	0.113823	-16.4
-0.72	0.1146	-16.4
-0.7	0.124801	-16.4
-0.68	0.146791	-16.4
-0.66	0.185897	-16.4
-0.64	0.246921	-16.4
-0.62	0.332036	-16.4
-0.6	0.420975	-16.4
-0.58	0.494357	-16.4
-0.56	0.531935	-16.4
-0.54	0.522616	-16.4
-0.52	0.47369	-16.4
-0.5	0.405077	-16.4
-0.48	0.329373	-16.4
-0.46	0.263406	-16.4
-0.44	0.204701	-16.4
-0.42	0.160428	-16.4
-0.4	0.125146	-16.4
-0.38	0.100325	-16.4
-0.36	0.0818596	-16.4
-0.34	0.0704115	-16.4
-0.32	0.063942	-16.4
-0.3	0.0607094	-16.4
-0.28	0.060583	-16.4
-0.26	0.0619798	-16.4
-0.24	0.0665969	-16.4
-0.22	0.0729459	-16.4
-0.2	0.0821238	-16.4
-0.18	0.0945606	-16.4
-0.16	0.11034	-16.4
-0.14	0.129949	-16.4
-0.12	0.155278	-16.4
-0.1	0.183623	-16.4
-0.08	0.220603	-16.4
-0.06	0.262257	-16.4
-0.04	0.313785	-16.4
-0.02	0.374535	-16.4
0	0.444851	-16.4
0.02	0.51655	-16.4
0.04	0.598064	-16.4
0.06	0.684913	-16.4
0.08	0.771333	-16.4
0.1	0.8603	-16.4
0.12	0.945429	-16.4
0.14	1.01125	-16.4
0.16	1.06713	-16.4
0.18	1.11497	-16.4
0.2	1.15339	-16.4
0.22	1.18649	-16.4
0.24	1.21258	-16.4
0.26	1.21898	-16.4
0.28	1.22079	-16.4
0.3	1.20996	-16.4
0.32	1.20763	-16.4
0.34	1.19873	-16.4
0.36	1.18818	-16.4
0.38	1.18855	-16.4
0.4	1.20194	-16.4
0.42	1.20441	-16.4
0.44	1.20618	-16.4
0.46	1.20726	-16.4
0.48	1.20071	-16.4
0.5	1.18313	-16.4
0.52	1.18832	-16.4
0.54	1.18511	-16.4
0.56	1.17269	-16.4
0.58	1.16444	-16.4
0.6	1.14573	-16.4
0.62	1.13559	-16.4
0.64	1.11659	-16.4
0.66	1.11481	-16.4
0.68	1.10826	-16.4
0.7	1.10626	-16.4
0.72	1.09292	-16.4
0.74	1.08639	-16.4
0.76	1.08594	-16.4
0.78	1.0881	-16.4
0.8	1.08492	-16.4
0.82	1.09116	-16.4
0.84	1.09634	-16.4
0.86	1.1209	-16.4
0.88	1.13128	-16.4
0.9	1.1591	-16.4
0.92	1.18187	-16.4
0.94	1.21996	-16.4
0.96	1.23487	-16.4
-2.98	1.99693	-16.2
-2.96	1.9715	-16.2
-2.94	1.96751	-16.2
-2.92	1.94942	-16.2
-2.9	1.9379	-16.2
-2.88	1.94664	-16.2
-2.86	1.97399	-16.2
-2.84	2.01296	-16.2
-2.82	2.02786	-16.2
-2.8	2.01017	-16.2
-2.78	1.99854	-16.2
-2.76	1.9779	-16.2
-2.74	1.97129	-16.2
-2.72	1.98053	-16.2
-2.7	1.9979	-16.2
-2.68	1.9835	-16.2
-2.66	1.97243	-16.2
-2.64	1.96011	-16.2
-2.62	1.9521	-16.2
-2.6	1.93518	-16.2
-2.58	1.92144	-16.2
-2.56	1.89711	-16.2
-2.54	1.85436	-16.2
-2.52	1.80712	-16.2
-2.5	1.75255	-16.2
-2.48	1.68949	-16.2
-2.46	1.61734	-16.2
-2.44	1.53883	-16.2
-2.42	1.46889	-16.2
-2.4	1.37192	-16.2
-2.38	1.27509	-16.2
-2.36	1.1807	-16.2
-2.34	1.07578	-16.2
-2.32	0.960362	-16.2
-2.3	0.855501	-16.2
-2.28	0.762486	-16.2
-2.26	0.679483	-16.2
-2.24	0.608201	-16.2
-2.22	0.529878	-16.2
-2.2	0.457229	-16.2
-2.18	0.39246	-16.2
-2.16	0.333852	-16.2
-2.14	0.284529	-16.2
-2.12	0.244956	-16.2
-2.1	0.210719	-16.2
-2.08	0.180998	-16.2
-2.06	0.154909	-16.2
-2.04	0.133486	-16.2
-2.02	0.11579	-16.2
-2	0.0996409	-16.2
-1.98	0.0865305	-16.2
-1.96	0.0753627	-16.2
-1.94	0.0666137	-16.2
-1.92	0.0599456	-16.2
-1.9	0.0544453	-16.2
-1.88	0.0498776	-16.2
-1.86	0.0465323	-16.2
-1.84	0.0439217	-16.2
-1.82	0.0424576	-16.2
-1.8	0.0410977	-16.2
-1.78	0.0424803	-16.2
-1.76	0.0437985	-16.2
-1.74	0.046606	-16.2
-1.72	0.0517734	-16.2
-1.7	0.0575727	-16.2
-1.68	0.0666844	-16.2
-1.66	0.0815583	-16.2
-1.64	0.0996585	-16.2
-1.62	0.124802	-16.2
-1.6	0.171453	-16.2
-1.58	0.251387	-16.2
-1.56	0.389962	-16.2
-1.54	0.587777	-16.2
-1.52	0.819939	-16.2
-1.5	1.01809	-16.2
-1.48	0.988306	-16.2
-1.46	0.772822	-16.2
-1.44	0.574021	-16.2
-1.42	0.457335	-16.2
-1.4	0.378334	-16.2
-1.38	0.320028	-16.2
-1.36	0.2727	-16.2
-1.34	0.236773	-16.2
-1.32	0.205963	-16.2
-1.3	0.178412	-16.2
-1.28	0.155975	-16.2
-1.26	0.140794	-16.2
-1.24	0.1302	-16.2
-1.22	0.124423	-16.2
-1.2	0.121412	-16.2
-1.18	0.119319	-16.2
-1.16	0.117653	-16.2
-1.14	0.116593	-16.2
-1.12	0.116297	-16.2
-1.1	0.116501	-16.2
-1.08	0.11684	-16.2
-1.06	0.117588	-16.2
-1.04	0.119091	-16.2
-1.02	0.121485	-16.2
-1	0.124164	-16.2
-0.98	0.127653	-16.2
-0.96	0.132914	-16.2
-0.94	0.136066	-16.2
-0.92	0.13671	-16.2
-0.9	0.134769	-16.2
-0.88	0.126504	-16.2
-0.86	0.117785	-16.2
-0.84	0.115783	-16.2
-0.82	0.119868	-16.2
-0.8	0.124556	-16.2
-0.78	0.123613	-16.2
-0.76	0.116553	-16.2
-0.74	0.110512	-16.2
-0.72	0.111093	-16.2
-0.7	0.121853	-16.2
-0.68	0.145152	-16.2
-0.66	0.188662	-16.2
-0.64	0.253116	-16.2
-0.62	0.336642	-16.2
-0.6	0.42641	-16.2
-0.58	0.497853	-16.2
-0.56	0.534643	-16.2
-0.54	0.522635	-16.2
-0.52	0.474355	-16.2
-0.5	0.403521	-16.2
-0.48	0.332185	-16.2
-0.46	0.261382	-16.2
-0.44	0.204346	-16.2
-0.42	0.160034	-16.2
-0.4	0.126321	-16.2
-0.38	0.100893	-16.2
-0.36	0.0852173	-16.2
-0.34	0.0753887	-16.2
-0.32	0.0699362	-16.2
-0.3	0.0674458	-16.2
-0.28	0.0659738	-16.2
-0.26	0.0680794	-16.2
-0.24	0.0728347	-16.2
-0.22	0.0817207	-16.2
-0.2	0.0928868	-16.2
-0.18	0.106661	-16.2
-0.16	0.123211	-16.2
-0.14	0.146292	-16.2
-0.12	0.173065	-16.2
-0.1	0.206576	-16.2
-0.08	0.245543	-16.2
-0.06	0.293056	-16.2
-0.04	0.34795	-16.2
-0.02	0.415387	-16.2
0	0.488552	-16.2
0.02	0.568206	-16.2
0.04	0.650096	-16.2
0.06	0.739164	-16.2
0.08	0.829461	-16.2
0.1	0.923846	-16.2
0.12	1.00991	-16.2
0.14	1.07622	-16.2
0.16	1.11842	-16.2
0.18	1.15224	-16.2
0.2	1.18636	-16.2
0.22	1.21311	-16.2
0.24	1.22817	-16.2
0.26	1.23263	-16.2
0.28	1.2297	-16.2
0.3	1.22686	-16.2
0.32	1.21381	-16.2
0.34	1.20505	-16.2
0.36	1.19835	-16.2
0.38	1.19978	-16.2
0.4	1.19972	-16.2
0.42	1.20274	-16.2
0.44	1.19669	-16.2
0.46	1.19483	-16.2
0.48	1.1921	-16.2
0.5	1.19156	-16.2
0.52	1.19413	-16.2
0.54	1.19695	-16.2
0.56	1.18773	-16.2
0.58	1.17779	-16.2
0.6	1.16572	-16.2
0.62	1.16056	-16.2
0.64	1.14795	-16.2
0.66	1.14163	-16.2
0.68	1.13683	-16.2
0.7	1.11379	-16.2
0.72	1.1123	-16.2
0.74	1.10105	-16.2
0.76	1.10261	-16.2
0.78	1.10225	-16.2
0.8	1.11202	-16.2
0.82	1.10247	-16.2
0.84	1.10338	-16.2
0.86	1.12981	-16.2
0.88	1.15786	-16.2
0.9	1.17735	-16.2
0.92	1.2146	-16.2
0.94	1.23078	-16.2
0.96	1.24589	-16.2
-2.98	2.05205	-16
-2.96	2.01606	-16
-2.94	2.00941	-16
-2.92	2.0125	-16
-2.9	2.00956	-16
-2.88	1.98777	-16
-2.86	1.98673	-16
-2.84	2.00392	-16
-2.82	2.01516	-16
-2.8	2.0197	-16
-2.78	2.03884	-16
-2.76	2.04874	-16
-2.74	2.05463	-16
-2.72	2.04343	-16
-2.7	2.02971	-16
-2.68	2.00979	-16
-2.66	2.01513	-16
-2.64	2.03277	-16
[truncated: 33,853 more rows]

[truncated: 9 more sheets: Fig. 3c-map2, Fig. 3d, Fig. 4a, Fig. 4b, Fig. 4c, Fig. 4d, Fig. 4e, Fig. 4f, Fig. 4g]
